# Supplementary material for: Fast Regulation of Hormone Metabolism Contributes to Salt Tolerance in Rice (Oryza sativa spp. Japonica, L.) by Inducing Specific Morpho-Physiological Responses
Source: Plants (Basel). 2018 Sep 15;7(3):75. doi: 10.3390/plants7030075 (PMC6161274; doi:10.3390/plants7030075)
Supplement: Supplementary file 1 [file plants-07-00075-s001.zip]

Archive with 7 entries (7 files):
- Figure S1.jpg
- Table S1.xlsx
- Table S2.xlsx
- Table S3.xlsx
- Table S4.xlsx
- Table S5.xlsx
- Table S6.xlsx
