# Supplementary material for: Fast Regulation of Hormone Metabolism Contributes to Salt Tolerance in Rice (Oryza sativa spp. Japonica, L.) by Inducing Specific Morpho-Physiological Responses
Source: Plants (Basel). 2018 Sep 15;7(3):75. doi: 10.3390/plants7030075 (PMC6161274; doi:10.3390/plants7030075)
Supplement: Supplementary file 1 [file plants-07-00075-s001.zip › Table S1.xlsx]

## Sheet: Table S3
Table S1: Number of up- and down-regulated genes in each category shown in Figs 3 and 4. Differences are highlighted in grey
	ABA		CKs		IAA		GAs		BR		ET		JA		SA
	UP	DOWN	UP	DOWN	UP	DOWN	UP	DOWN	UP	DOWN	UP	DOWN	UP	DOWN	UP	DOWN
BIOSYNTHESIS	0	1	1	1	3	1	5	2	13	13	2	2	7	2	1	0	Baldo leaves
SIGNALLING	22	16	0	2	10	4	8	3	2	0	7	16	8	24	13	19
RESPONSE	24	18	0	2	11	17	2	8	4	8	11	9	7	6	5	4
CATABOLISM	0	1	1	2	0	0	0	0	0	0	0	0	0	0	0	0
CONJUGATION	0	0	1	0	1	0	0	0	0	0	0	0	0	0	0	0
BIOSYNTHESIS	3	3	4	3	8	7	7	4	35	35	0	0	12	0	1	0	VN leaves
SIGNALLING	65	33	4	7	24	21	19	12	9	5	36	20	44	46	58	60
RESPONSE	65	57	4	1	51	21	10	12	14	21	40	25	26	18	15	6
CATABOLISM	0	2	1	3	0	0	0	0	0	0	0	0	0	0	0	0
CONJUGATION	0	0	9	4	0	1	0	0	0	0	0	0	0	0	0	0
BIOSYNTHESIS	0	0	2	4	6	3	7	1	17	5	2	7	2	0	0	0	Baldo roots
SIGNALLING	20	16	3	0	10	8	11	0	1	2	0	10	10	25	19	27
RESPONSE	28	24	0	0	21	16	2	4	11	11	13	10	11	7	5	4
CATABOLISM	0	0	1	0	0	0	1	1	0	0	0	0	0	0	0	0
CONJUGATION	0	0	8	1	0	0	0	0	0	0	0	0	0	0	0	0
BIOSYNTHESIS	3	0	2	4	5	12	5	2	33	64	3	4	8	13	1	1	VN roots
SIGNALLING	39	78	7	5	22	29	14	19	6	14	24	50	25	89	46	102
RESPONSE	62	86	6	6	42	78	14	16	14	33	26	49	21	25	12	13
CATABOLISM	0	0	2	0	0	0	1	1	0	0	1	0	0	0	0	0
CONJUGATION	0	0	6	2	1	0	0	0	0	0	0	0	0	0	0	0
