# Supplementary material for: Fast Regulation of Hormone Metabolism Contributes to Salt Tolerance in Rice (Oryza sativa spp. Japonica, L.) by Inducing Specific Morpho-Physiological Responses
Source: Plants (Basel). 2018 Sep 15;7(3):75. doi: 10.3390/plants7030075 (PMC6161274; doi:10.3390/plants7030075)
Supplement: Supplementary file 1 [file plants-07-00075-s001.zip › Table S2.xlsx]

## Sheet: Foglio1
Table S1. ABA, IAA, CKs and GAs content in leaves, stems and roots of Baldo and Vialone Nano plants treated for 1 or 3 days with 100 mM NaCl. Values are mean ± SD of three biological replicates. * p < 0.05, ** p < 0.01, *** p < 0.001.
		ABA				IAA				tZ				tZR				cZ				cZR				DHZ				DHZR				iP				iPR				Total Active CKs (B+R)				Total CK O-glucosides
		pmol g-1 FW				pmol g-1 FW				pmol g-1 FW				pmol g-1 FW				pmol g-1 FW				pmol g-1 FW				pmol g-1 FW				pmol g-1 FW				pmol g-1 FW				pmol g-1 FW				pmol g-1 FW				pmol g-1 FW
Baldo	leaves cnt 1 day	4.84217	±	0.918716		155.574	±	26.3517		7.61596	±	1.4435		0.465694	±	0.0784148		7.10844	±	0.990913		5.0631	±	0.349197		0.0861151	±	0.00466213		0.132202	±	0.00403024		5.87903	±	0.945783		2.38267	±	0.249603		28.7332	±	3.72157		67.491	±	8.06717
	leaves salt 1 day	11.564	±	1.44449	**	138.964	±	12.6754		3.32824	±	0.577728	*	0.169072	±	0.035139	**	4.5848	±	0.557055	*	2.25345	±	0.0502558	***	0.0439356	±	0.0133398	**	0.076953	±	0.0209128	*	2.72263	±	0.512889	*	1.83362	±	0.240908		15.0127	±	1.72032	**	66.1337	±	16.2729
	roots cnt 1 day	0.90461	±	0.124362		102.655	±	11.7745		0.393923	±	0.0469313		1.75439	±	0.268369		11.6716	±	1.50994		38.2042	±	6.93879		0.0750719	±	0.0216499		0.956651	±	0.229262		0.898143	±	0.1183		10.6437	±	2.8954		64.5977	±	11.7702		58.6703	±	6.02997
	roots salt 1 day	2.48632	±	0.172184	***	75.2472	±	6.95179	*	0.562924	±	0.152309		2.72847	±	0.480979	*	9.05744	±	0.751543		30.4412	±	5.65194		0.051248	±	0.0174783		0.89839	±	0.0508417		0.908782	±	0.240509		17.2914	±	2.53142		61.9399	±	9.7763		59.6121	±	9.14498
	stem cnt 1 day	2.14986	±	0.0563005		118.609	±	5.97343		2.8875	±	0.47165		1.05198	±	0.148196		8.80023	±	1.83041		4.62385	±	0.947327		0.069483	±	0.0240768		0.208196	±	0.0593689		1.81879	±	0.355838		1.39347	±	0.244985		20.8535	±	3.88555		37.8862	±	5.53562
	stem salt 1 day	15.3613	±	2.89237	**	64.3405	±	9.55287	**	3.52537	±	0.670966		2.03443	±	0.201082	**	14.64	±	2.09787	*	9.44282	±	2.09621	*	0.162491	±	0.0252697	*	0.430547	±	0.0985832	*	2.73353	±	0.61849		6.83138	±	1.44214	**	39.8006	±	6.83639	*	30.5664	±	5.35554
Vialone Nano	leaves cnt 1 day	3.43294	±	0.381117		113.226	±	7.50155		7.38324	±	1.61019		0.258428	±	0.0263042		7.33482	±	1.49714		2.68901	±	0.53469		0.161966	±	0.0424099		0.0656909	±	0.0112842		3.82425	±	0.911704		1.20795	±	0.281594		22.9254	±	3.32951		53.5583	±	10.1929
	leaves salt 1 day	8.39166	±	0.428039	***	89.5109	±	4.52626	*	4.74671	±	0.282566		0.15931	±	0.0278797	*	5.4894	±	1.43446		1.94983	±	0.184485		0.0822928	±	0.0176177		0.0554181	±	0.014171		3.50299	±	0.314147		1.70132	±	0.303286		17.6873	±	1.20186		47.3149	±	4.47847
	roots cnt 1 day	1.11572	±	0.156524		63.9788	±	2.98499		0.520065	±	0.0987674		0.843435	±	0.157468		11.1719	±	1.50967		34.5334	±	0.908788		0.0536892	±	0.017259		0.863395	±	0.194252		0.59267	±	0.113537		3.33369	±	0.5516		51.9122	±	1.52243		62.3854	±	9.52228
	roots salt 1 day	7.95833	±	1.41359	**	62.6383	±	36.3791		0.777091	±	0.163274		0.911342	±	0.11982		7.3251	±	1.39337	*	27.0554	±	5.75738		0.0497467	±	0.0107788		0.688183	±	0.0923165		0.537763	±	0.124334		3.21328	±	0.684053		40.5579	±	7.90942		55.581	±	1.51584
	stem cnt 1 day	2.04572	±	0.204919		75.5913	±	10.3988		1.94693	±	0.181986		0.492987	±	0.0963062		17.2462	±	2.9827		5.93867	±	0.948544		0.187891	±	0.038209		0.258472	±	0.0391196		2.55751	±	0.582929		2.18961	±	0.270537		30.8183	±	5.00655		25.0125	±	0.596003
	stem salt 1 day	15.7714	±	0.120637	***	82.0203	±	47.9629		2.39583	±	0.232452		0.472462	±	0.0214093		12.6022	±	2.65811		4.39043	±	0.992545		0.131085	±	0.0366227		0.172305	±	0.0359817		2.31771	±	0.142554		1.54146	±	0.310093		24.0235	±	3.81104		35.9659	±	6.4794	*
Baldo	leaves cnt 3 days	6.15375	±	0.254151		147.562	±	13.7699		4.90057	±	0.487948		0.340862	±	0.0187266		4.64628	±	0.786041		3.34605	±	0.28037		0.0866865	±	0.00675438		0.103572	±	0.00589005		5.78968	±	0.308058		1.03082	±	0.118417		20.2445	±	0.68294		74.1084	±	12.8854
	leaves salt 3 days	23.5988	±	3.02748	***	136.181	±	17.6321		3.36373	±	0.602164	*	0.168263	±	0.0324239	**	4.69739	±	0.856629		2.67333	±	0.594712		0.0573483	±	0.0099074	*	0.0819869	±	0.0196545		13.8076	±	1.94846	**	1.34257	±	0.390933		26.1922	±	3.77208		59.0105	±	1.52703
	roots cnt 3 days	1.09392	±	0.16303		87.5068	±	1.71327		0.469525	±	0.126531		1.47808	±	0.194472		9.73855	±	1.70463		41.0588	±	7.90295		0.0826094	±	0.0188311		1.01613	±	0.199789		0.77222	±	0.110647		12.2554	±	1.3775		66.8712	±	10.8991		62.0937	±	5.74814
	roots salt 3 days	1.88788	±	0.187493	**	64.6661	±	5.16252	*	0.40553	±	0.0909685		2.16149	±	0.11777	*	5.14552	±	0.588854	*	22.1273	±	5.13895	*	0.0378744	±	0.00530562	*	0.470217	±	0.115284	*	0.51593	±	0.133392		11.6784	±	3.16075		42.5422	±	8.27044	*	69.1912	±	0.0592648
	stem cnt 3 days	3.00518	±	0.465463		86.7828	±	0.961892		2.48329	±	0.226075		2.23123	±	0.397109		14.9415	±	3.89085		9.90933	±	1.1018		0.184254	±	0.0399813		0.530466	±	0.156162		2.26785	±	0.373787		4.15941	±	0.344284		36.7073	±	6.24748		37.8962	±	6.50222
	stem salt 3 days	16.0054	±	0.867868	***	68.1073	±	6.41486	*	3.7659	±	0.995809		1.78325	±	0.324348		19.9858	±	4.1962		9.60595	±	1.04583		0.241324	±	0.067907		0.511852	±	0.125596		3.7511	±	0.589691	*	8.66797	±	2.11838	*	48.3132	±	8.44353		45.3325	±	2.4068
Vialone Nano	leaves cnt 3 days	11.0392	±	0.557538		98.6995	±	8.99346		6.17628	±	0.387672		0.291288	±	0.0221339		10.0743	±	1.3987		4.3226	±	0.914098		0.145303	±	0.0365915		0.138925	±	0.0409953		10.7689	±	0.806211		1.3188	±	0.199409		33.2364	±	3.16717		57.5453	±	10.9863
	leaves salt 3 days	72.2351	±	8.62775	***	145.892	±	84.5947	*	3.03449	±	0.261147	***	0.532062	±	0.038704	***	18.137	±	4.30997	*	26.5368	±	1.51911	***	0.147071	±	0.042244		0.433605	±	0.0147616	***	4.17258	±	0.442774	***	5.62133	±	1.36763	**	58.6149	±	4.64309	**	63.9317	±	9.68807
	roots cnt 3 days	1.10735	±	0.112418		73.8476	±	7.57797		0.525047	±	0.0676966		0.70345	±	0.146627		9.21937	±	1.72035		24.5481	±	2.90194		0.0599355	±	0.014997		0.710925	±	0.17835		0.795273	±	0.154969		4.67481	±	0.829254		41.237	±	5.92411		69.1416	±	3.56388
	roots salt 3 days	2.48992	±	0.408042	**	69.5222	±	17.199		0.359178	±	0.0368823	*	0.651222	±	0.0500868		7.35659	±	1.55613		20.6743	±	3.10074		0.0382277	±	0.00642351		0.526688	±	0.12343		0.461547	±	0.0550616	*	3.03545	±	0.255536		33.1032	±	4.70938		65.9147	±	7.7414
	stem cnt 3 days	3.67952	±	0.0816671		91.9718	±	13.8352		2.06513	±	0.301455		0.79637	±	0.0521105		15.3678	±	1.67694		6.92269	±	1.94137		0.171822	±	0.0568763		0.30465	±	0.0874086		6.71321	±	1.29015		1.69693	±	0.0704989		34.0386	±	5.42986		46.1851	±	8.15135
	stem salt 3 days	18.4786	±	3.88041	**	59.1993	±	5.93457	*	1.64276	±	0.326975		0.29781	±	0.0687514	***	18.3092	±	4.10421		7.11246	±	1.81657		0.141316	±	0.0431474		0.22643	±	0.0528764		1.22113	±	0.233867	**	0.979724	±	0.221977	**	29.9308	±	6.39014		55.1217	±	4.16108
[truncated: 12 more columns]
