# Supplementary material for: Fast Regulation of Hormone Metabolism Contributes to Salt Tolerance in Rice (Oryza sativa spp. Japonica, L.) by Inducing Specific Morpho-Physiological Responses
Source: Plants (Basel). 2018 Sep 15;7(3):75. doi: 10.3390/plants7030075 (PMC6161274; doi:10.3390/plants7030075)
Supplement: Supplementary file 1 [file plants-07-00075-s001.zip › Table S3.xlsx]

## Sheet: ABA up
gene	logFC	logCPM	LR	PValue	FDR	NameLOC	GO	DescGO	SubOnt	category
LOC_Os06g48240	1.74534	0.621742	11.9422	0.000548774	0.0107503	AAA ATPase, putative, expressed	GO:0009737	response to abscisic acid stimulus	P	Response
LOC_Os01g72900	1.97066	0.950049	14.8526	0.000116245	0.00304619	abscisic stress-ripening, putative, expressed	GO:0006950	response to stress	P	Response
LOC_Os02g33820	1.63605	6.65767	19.1196	1.22776e-05	0.000451119	abscisic stress-ripening, putative, expressed	GO:0006950	response to stress	P	Response
LOC_Os01g72910	1.57055	2.36983	20.0024	7.73444e-06	0.000300366	abscisic stress-ripening, putative, expressed	GO:0006950	response to stress	P	Response
LOC_Os01g61510	0.949236	2.73063	8.49185	0.0035674	0.0472488	ammonium transporter protein, putative, expressed	GO:0009738	abscisic acid mediated signaling pathway	P	Signaling
LOC_Os09g20330	3.56472	0.560319	36.0357	1.93734e-09	1.92474e-07	annexin, putative, expressed	GO:0009737	response to abscisic acid stimulus	P	Response
LOC_Os02g51750	1.47113	4.45377	39.3961	3.45992e-10	4.04632e-08	annexin, putative, expressed	GO:0009737	response to abscisic acid stimulus	P	Response
LOC_Os06g11800	0.96146	4.64999	13.584	0.000228123	0.00531751	annexin, putative, expressed	GO:0009737	response to abscisic acid stimulus	P	Response
LOC_Os05g12640	1.89655	4.98467	33.9005	5.80026e-09	5.00878e-07	BURP domain containing protein, expressed	GO:0009737	response to abscisic acid stimulus	P	Response
LOC_Os01g53240	1.76651	5.53834	50.3698	1.27342e-12	2.39099e-10	BURP domain containing protein, expressed	GO:0009737	response to abscisic acid stimulus	P	Response
LOC_Os05g12400	1.71229	4.51939	33.7794	6.17295e-09	5.28601e-07	BURP domain containing protein, expressed	GO:0009737	response to abscisic acid stimulus	P	Response
LOC_Os02g52780	0.804003	5.2516	11.4823	0.000702616	0.0129082	bZIP transcription factor, putative, expressed	GO:0009738	abscisic acid mediated signaling pathway	P	Signaling
LOC_Os03g12230	1.37449	1.197	11.8962	0.000562496	0.0109639	caleosin related protein, putative, expressed	GO:0009737	response to abscisic acid stimulus	P	Response
LOC_Os01g64970	0.838248	5.83955	14.2386	0.000161033	0.00400686	CAMK_CAMK_like.11 - CAMK includes calcium/calmodulin depedent protein kinases, expressed	GO:0009738	abscisic acid mediated signaling pathway	P	Signaling
LOC_Os10g41490	0.943484	4.77975	14.7141	0.00012511	0.00322888	CAMK_CAMK_like.41 - CAMK includes calcium/calmodulin depedent protein kinases, expressed	GO:0009738	abscisic acid mediated signaling pathway	P	Signaling
LOC_Os07g05620	1.05561	4.81244	14.701	0.000125976	0.00324714	CAMK_KIN1/SNF1/Nim1_like.28 - CAMK includes calcium/calmodulin depedent protein kinases, expressed	GO:0009738	abscisic acid mediated signaling pathway	P	Signaling
LOC_Os07g48100	0.871717	6.67507	14.8352	0.000117322	0.00306656	CAMK_KIN1/SNF1/Nim1_like.31 - CAMK includes calcium/calmodulin depedent protein kinases, expressed	GO:0009737	response to abscisic acid stimulus	P	Signaling
LOC_Os08g34240	0.832004	5.14786	11.0085	0.00090694	0.0158239	CAMK_KIN1/SNF1/Nim1_like.33 - CAMK includes calcium/calmodulin depedent protein kinases, expressed	GO:0009737	response to abscisic acid stimulus	P	Signaling
LOC_Os05g49170	1.568	2.67418	22.3226	2.30473e-06	0.000102097	cold acclimation protein WCOR413, putative, expressed	GO:0009737	response to abscisic acid stimulus	P	Response
LOC_Os09g28354	0.953406	4.89063	13.0402	0.000304875	0.006702	CPuORF39 - conserved peptide uORF-containing transcript, expressed	GO:0009737	response to abscisic acid stimulus	P	Response
LOC_Os02g10650	0.689287	4.11534	8.57784	0.00340279	0.0455173	CRAL/TRIO domain containing protein, expressed	GO:0009738	abscisic acid mediated signaling pathway	P	Signaling
LOC_Os12g39320	1.19955	4.97758	16.4555	4.98066e-05	0.00148452	DUF221 domain containing protein, expressed	GO:0009737	response to abscisic acid stimulus	P	Response
LOC_Os03g42810	1.14281	3.57111	14.19	0.00016525	0.00409941	endonuclease/exonuclease/phosphatase family domain containing protein, expressed	GO:0009737	response to abscisic acid stimulus	P	Response
LOC_Os03g10320	2.04322	2.64565	39.5619	3.17824e-10	3.78174e-08	expressed protein	GO:0009738	abscisic acid mediated signaling pathway	P	Signaling
LOC_Os05g12630	1.73762	4.36165	31.6853	1.81293e-08	1.40543e-06	expressed protein	GO:0009737	response to abscisic acid stimulus	P	Response
LOC_Os01g69960	1.67404	1.22099	15.7811	7.11076e-05	0.00199902	expressed protein	GO:0009737	response to abscisic acid stimulus	P	Response
LOC_Os01g12000	1.31631	1.81664	11.836	0.000580973	0.0111855	expressed protein	GO:0009738	abscisic acid mediated signaling pathway	P	Signaling
LOC_Os02g53410	1.15965	2.40339	12.151	0.000490626	0.009825	expressed protein	GO:0009738	abscisic acid mediated signaling pathway	P	Signaling
LOC_Os04g55980	1.82146	0.257314	9.9173	0.00163733	0.0255603	glycine-rich RNA-binding, abscisic acid-inducible protein, putative, expressed	GO:0006355	regulation of transcription, DNA-dependent	P	Signaling
LOC_Os11g30500	0.928569	2.93178	8.54888	0.00345735	0.0460366	HVA22, putative, expressed	GO:0009737	response to abscisic acid stimulus	P	Signaling
LOC_Os07g37210	2.047	0.647883	12.5496	0.000396288	0.00828439	MYB family transcription factor, putative, expressed	GO:0009737	response to abscisic acid stimulus	P	Response
LOC_Os11g45740	1.82253	2.67992	20.97	4.6653e-06	0.000190579	MYB family transcription factor, putative, expressed	GO:0009737	response to abscisic acid stimulus	P	Signaling
LOC_Os08g33150	1.12244	4.01753	9.73274	0.00181014	0.0277085	MYB family transcription factor, putative, expressed	GO:0009737	response to abscisic acid stimulus	P	Response
LOC_Os10g33810	1.46394	0.937514	11.9016	0.00056085	0.0109422	myb-related protein Myb4, putative, expressed	GO:0009737	response to abscisic acid stimulus	P	Response
LOC_Os07g40290	1.9983	2.49245	27.3809	1.67069e-07	1.01461e-05	OsGH3.8 - Probable indole-3-acetic acid-amido synthetase, expressed	GO:0009738	abscisic acid mediated signaling pathway	P	Signaling
LOC_Os05g04700	0.750201	6.40789	9.01254	0.00268134	0.0374582	OsRCI2-6 - Hydrophobic protein LTI6B, expressed	GO:0009737	response to abscisic acid stimulus	P	Response
LOC_Os08g42570	2.09562	0.768476	17.1651	3.42683e-05	0.00108398	plant protein of unknown function domain containing protein, expressed	GO:0009737	response to abscisic acid stimulus	P	Response
LOC_Os05g38290	3.0022	1.31277	36.7143	1.36771e-09	1.39958e-07	protein phosphatase 2C, putative, expressed	GO:0009738	abscisic acid mediated signaling pathway	P	Signaling
LOC_Os09g15670	2.12099	3.57837	37.5613	8.85834e-10	9.44244e-08	protein phosphatase 2C, putative, expressed	GO:0009788	negative regulation of abscisic acid mediated signaling pathway	P	Signaling
LOC_Os01g62760	1.39953	5.89362	28.0756	1.1667e-07	7.4286e-06	protein phosphatase 2C, putative, expressed	GO:0009788	negative regulation of abscisic acid mediated signaling pathway	P	Signaling
LOC_Os01g40094	1.36161	6.30799	24.4455	7.64438e-07	3.92105e-05	protein phosphatase 2C, putative, expressed	GO:0009738	abscisic acid mediated signaling pathway	P	Signaling
LOC_Os10g31330	1.29416	8.04642	17.6773	2.6173e-05	0.000862571	retrotransposon protein, putative, unclassified, expressed	GO:0009737	response to abscisic acid stimulus	P	Response
LOC_Os03g58170	0.940372	4.32022	10.3815	0.00127288	0.0208405	stem-specific protein TSJT1, putative, expressed	GO:0009737	response to abscisic acid stimulus	P	Response
LOC_Os07g44410	2.30867	6.2939	36.793	1.31359e-09	1.35778e-07	WD40-like Beta Propeller Repeat family protein, expressed	GO:0009738	abscisic acid mediated signaling pathway	P	Signaling
LOC_Os03g08320	1.63204	4.45509	22.8083	1.78988e-06	8.195e-05	ZIM domain containing protein, putative, expressed	GO:0009738	abscisic acid mediated signaling pathway	P	Signaling
LOC_Os04g32480	1.52719	0.245975	11.6038	0.000658188	0.012257	zinc-finger protein, putative, expressed	GO:0009738	abscisic acid mediated signaling pathway	P	Signaling

## Sheet: ABA down
gene	logFC	logCPM	LR	PValue	FDR	NameLOC	GO	DescGO	SubOnt	category
LOC_Os12g42280	-1.51225	1.07017	11.1078	0.000859659	0.015154	9-cis-epoxycarotenoid dioxygenase 1, chloroplast precursor, putative, expressed	GO:0009688	abscisic acid biosynthetic process	P	Biosynthesis
LOC_Os05g41780	-0.732388	5.87308	9.35801	0.00222013	0.0325016	AP2 domain containing protein, expressed	GO:0009737	response to abscisic acid stimulus	P	Response
LOC_Os04g16450	-0.851593	5.47388	10.8134	0.00100768	0.0172579	aquaporin protein, putative, expressed	GO:0009737	response to abscisic acid stimulus	P	response
LOC_Os09g36930	-0.727211	8.96295	8.72255	0.00314298	0.0425706	aquaporin protein, putative, expressed	GO:0009737	response to abscisic acid stimulus	P	response
LOC_Os03g46440	-0.735596	6.20913	9.09509	0.00256297	0.0361123	BTBA4 - Bric-a-Brac,Tramtrack, Broad Complex BTB domain with Ankyrin repeat region, expressed	GO:0009738	abscisic acid mediated signaling pathway	P	Signaling
LOC_Os11g06980	-0.78411	5.23283	10.9709	0.00092554	0.0160526	BURP domain containing protein, expressed	GO:0009737	response to abscisic acid stimulus	P	Response
LOC_Os12g40920	-1.84506	4.16483	50.094	1.46556e-12	2.67806e-10	bZIP transcription factor domain containing protein, expressed	GO:0071215	cellular response to abscisic acid stimulus	P	Response
LOC_Os06g39960	-1.22134	2.6217	16.2918	5.42983e-05	0.00159665	bZIP transcription factor domain containing protein, expressed	GO:0009737	response to abscisic acid stimulus	P	Response
LOC_Os04g58810	-1.02666	4.84137	12.3451	0.000442138	0.0089859	CAF1 family ribonuclease containing protein, putative, expressed	GO:0009738	abscisic acid mediated signaling pathway	P	Signaling
LOC_Os07g38120	-0.767862	5.834	9.33424	0.00224911	0.0328312	CAMK_CAMK_like.34 - CAMK includes calcium/calmodulin depedent protein kinases, expressed	GO:0009738	abscisic acid mediated signaling pathway	P	Signaling
LOC_Os03g18600	-1.72639	4.3911	28.3118	1.03266e-07	6.64607e-06	cyclase/dehydrase family protein, putative, expressed	GO:0009738	abscisic acid mediated signaling pathway	P	Signaling
LOC_Os03g16950	-1.53261	2.20542	17.4673	2.92294e-05	0.000942062	cysteine-rich repeat secretory protein 55 precursor, putative, expressed	GO:0009737	response to abscisic acid stimulus	P	Response
LOC_Os02g47470	-1.79905	5.30526	37.7769	7.93144e-10	8.54341e-08	cytochrome P450, putative, expressed	GO:0010295	(+)-abscisic acid 8'-hydroxylase activity	F	Catabolism
LOC_Os08g39830	-3.34709	2.55605	74.9614	4.80005e-18	2.339e-15	ethylene-insensitive 3, putative, expressed	GO:0009738	abscisic acid mediated signaling pathway	P	Signaling
LOC_Os05g39610	-0.891483	5.73927	15.4627	8.41474e-05	0.00229316	exo70 exocyst complex subunit domain containing protein, expressed	GO:0009738	abscisic acid mediated signaling pathway	P	Signaling
LOC_Os01g72360	-2.67419	1.56431	22.4671	2.13776e-06	9.56583e-05	expressed protein	GO:0009738	abscisic acid mediated signaling pathway	P	Signaling
LOC_Os08g26220	-1.43195	6.13216	30.1969	3.90324e-08	2.83276e-06	expressed protein	GO:0009737	response to abscisic acid stimulus	P	Response
LOC_Os01g55370	-1.31303	0.94848	9.45199	0.0021092	0.0312092	expressed protein	GO:0009738	abscisic acid mediated signaling pathway	P	Signaling
LOC_Os05g11210	-3.58885	0.359162	46.3498	9.89199e-12	1.56938e-09	lachrymatory factor synthase, putative, expressed	GO:0009789	positive regulation of abscisic acid mediated signaling pathway	P	Signaling
LOC_Os11g09010	-0.72279	5.92253	8.55835	0.0034394	0.045917	lipase, putative, expressed	GO:0009738	abscisic acid mediated signaling pathway	P	Signaling
LOC_Os05g01140	-1.29528	1.83515	9.71646	0.00182625	0.0278717	methyltransferase, putative, expressed	GO:0009738	abscisic acid mediated signaling pathway	P	Signaling
LOC_Os03g20090	-0.962715	3.21746	11.1038	0.000861529	0.0151608	MYB family transcription factor, putative, expressed	GO:0009737	response to abscisic acid stimulus	P	Response
LOC_Os02g46030	-0.814483	6.00667	13.6401	0.000221406	0.00519643	MYB family transcription factor, putative, expressed	GO:0009737	response to abscisic acid stimulus	P	Response
LOC_Os11g03440	-2.5163	1.21173	22.6974	1.89626e-06	8.60769e-05	myb-like DNA-binding domain containing protein, putative, expressed	GO:0009737	response to abscisic acid stimulus	P	Response
LOC_Os12g03150	-2.43867	1.68977	13.7514	0.000208666	0.00496551	myb-like DNA-binding domain containing protein, putative, expressed	GO:0009737	response to abscisic acid stimulus	P	Response
LOC_Os01g47760	-1.16365	4.68689	14.7869	0.000120366	0.00313012	OsGrx_I1 - glutaredoxin subgroup III, expressed	GO:0009738	abscisic acid mediated signaling pathway	P	Signaling
LOC_Os05g03972	-1.63792	0.304624	11.96	0.000543538	0.0106654	plant protein of unknown function domain containing protein, expressed	GO:0009737	response to abscisic acid stimulus	P	Response
LOC_Os11g33970	-1.25362	2.63512	16.7218	4.3281e-05	0.00132603	plant protein of unknown function domain containing protein, expressed	GO:0009737	response to abscisic acid stimulus	P	Response
LOC_Os03g18150	-1.11237	6.33177	18.5447	1.65964e-05	0.000584615	protein phosphatase 2C, putative, expressed	GO:0009738	abscisic acid mediated signaling pathway	P	Signaling
LOC_Os03g60650	-0.749233	5.41885	10.4809	0.00120615	0.01998	protein phosphatase 2C, putative, expressed	GO:0009738	abscisic acid mediated signaling pathway	P	Signaling
LOC_Os04g58280	-1.25298	5.10171	21.0222	4.54e-06	0.000186578	stem-specific protein TSJT1, putative, expressed	GO:0009737	response to abscisic acid stimulus	P	Response
LOC_Os02g51280	-1.23282	1.87425	11.4413	0.000718277	0.0130902	TCP-domain protein, putative, expressed	GO:0009737	response to abscisic acid stimulus	P	Response
LOC_Os03g43670	-1.00318	3.17592	9.49719	0.00205787	0.0306524	TKL_IRAK_CR4L.1 - The CR4L subfamily has homology with Crinkly4, expressed	GO:0009737	response to abscisic acid stimulus	P	Response
LOC_Os05g13520	-0.790122	5.83843	9.71961	0.00182312	0.0278655	white-brown complex homolog protein 12, putative, expressed	GO:0009737	response to abscisic acid stimulus	P	Response
LOC_Os02g08440	-1.05545	5.80817	16.0499	6.16944e-05	0.0017684	WRKY71, expressed	GO:0009738	abscisic acid mediated signaling pathway	P	Signaling
LOC_Os03g08330	-1.14347	4.8665	11.3074	0.000771989	0.0139221	ZIM domain containing protein, putative, expressed	GO:0009738	abscisic acid mediated signaling pathway	P	Signaling

## Sheet: CK up
genes	logFC	logCPM	LR	PValue	FDR	NameLOC	GO	DescGO	SubOnt	category
LOC_Os01g10110	1.13299	1.73966	9.30208	0.00228894	0.0332002	cytokinin dehydrogenase precursor, putative, expressed	GO:0009690	cytokinin metabolic process	P	catabolism
LOC_Os01g59100	1.17878	2.98406	10.4344	0.00123688	0.0203653	cytokinin-N-glucosyltransferase 1, putative, expressed	GO:0008152	metabolic process	P	conjugation
LOC_Os07g03040	0.984716	3.67639	11.8764	0.000568512	0.0110077	expressed protein	GO:0009691	cytokinin biosynthetic process	P	biosynthesis

## Sheet: CK down
genes	logFC	logCPM	LR	PValue	FDR	NameLOC	GO	DescGO	SubOnt	category
LOC_Os10g34230	-0.867415	3.70021	11.3072	0.000772091	0.0139221	cytokinin dehydrogenase precursor, putative, expressed	GO:0009690	cytokinin metabolic process	P	catabolism
LOC_Os05g31040	-1.46156	3.72049	26.0023	3.41012e-07	1.93865e-05	cytokinin dehydrogenase precursor, putative, expressed	GO:0009690	cytokinin metabolic process	P	catabolism
LOC_Os10g33900	-1.26816	4.51315	27.551	1.53008e-07	9.48929e-06	possible lysine decarboxylase domain containing protein, expressed	GO:0009691	cytokinin biosynthetic process	P	biosynthesis
LOC_Os05g40960	-1.05634	4.29746	18.9831	1.31883e-05	0.000476876	Myb transcription factor, putative, expressed	GO:0009736	cytokinin mediated signaling pathway	P	signaling
LOC_Os02g35180	-0.741114	7.30168	9.14984	0.00248739	0.035303	OsRR2 type-A response regulator, expressed	GO:0006355	regulation of transcription, DNA-dependent	P	signaling
LOC_Os12g07950	-0.753682	5.16833	11.54	0.000681141	0.0125588	transcriptional regulator Sir2 family protein, putative, expressed	GO:0006342	chromatin silencing	P	response
LOC_Os02g51280	-1.23282	1.87425	11.4413	0.000718277	0.0130902	TCP-domain protein, putative, expressed	GO:0009735	response to cytokinin stimulus	P	response

## Sheet: IAA up
genes	logFC	logCPM	LR	PValue	FDR	NameLOC	GO	DescGO	SubOnt	category
LOC_Os01g07940	1.46836	1.34195	13.572	0.000229586	0.00532734	AGC_PVPK_like_kin82y.3 - ACG kinases include homologs to PKA, PKG and PKC, expressed	GO:0009734	auxin mediated signaling pathway	P	Signaling
LOC_Os03g03450	0.821287	6.05402	12.9342	0.00032263	0.00701694	anthranilate phosphoribosyltransferase, chloroplast precursor, putative, expressed	GO:0009684	indoleacetic acid biosynthetic process	P	biosynthesis
LOC_Os09g31478	0.932598	4.50966	12.4239	0.000423868	0.00872724	auxin efflux carrier component, putative, expressed	GO:0055085	transmembrane transport	P	Transport
LOC_Os06g01966	0.687505	4.78729	9.03178	0.00265326	0.0371929	auxin-induced protein 5NG4, putative, expressed	GO:0006412	translation	P	response
LOC_Os05g33900	1.79325	4.27341	19.4446	1.03561e-05	0.000386063	auxin-induced protein 5NG4, putative, expressed	GO:0016020	membrane	C	response
LOC_Os09g25770	0.871668	3.4222	10.5223	0.00117946	0.019625	auxin-induced protein 5NG4, putative, expressed	GO:0016020	membrane	C	response
LOC_Os09g26620	1.30415	5.70396	19.3891	1.06615e-05	0.000396723	auxin-repressed protein, putative, expressed	GO:0032880	regulation of protein localization	P	response
LOC_Os12g39320	1.19955	4.97758	16.4555	4.98066e-05	0.00148452	DUF221 domain containing protein, expressed	GO:0009733	response to auxin stimulus	P	response
LOC_Os03g42810	1.14281	3.57111	14.19	0.00016525	0.00409941	endonuclease/exonuclease/phosphatase family domain containing protein, expressed	GO:0009733	response to auxin stimulus	P	signaling
LOC_Os09g04310	1.13611	3.40545	9.07091	0.00259708	0.0365054	expressed protein	GO:0009684	indoleacetic acid biosynthetic process	P	biosynthesis
LOC_Os03g57200	2.81524	1.62934	44.7317	2.25969e-11	3.47721e-09	glutathione S-transferase, putative, expressed	GO:0009734	auxin mediated signaling pathway	P	Signaling
LOC_Os09g20220	2.43137	2.7782	36.6535	1.41105e-09	1.43674e-07	glutathione S-transferase, putative, expressed	GO:0009734	auxin mediated signaling pathway	P	Signaling
LOC_Os01g72170	1.26177	3.84351	10.6694	0.00108922	0.018408	glutathione S-transferase, putative, expressed	GO:0009734	auxin mediated signaling pathway	P	Signaling
LOC_Os09g08130	2.46402	5.39025	39.5209	3.2456e-10	3.82697e-08	indole-3-glycerol phosphate synthase, chloroplast precursor, putative, expressed	GO:0000162	tryptophan biosynthetic process	P	biosynthesis
LOC_Os07g37210	2.047	0.647883	12.5496	0.000396288	0.00828439	MYB family transcription factor, putative, expressed	GO:0009733	response to auxin stimulus	P	response
LOC_Os01g09640	1.05415	4.74658	16.1136	5.96528e-05	0.00172437	Myb transcription factor, putative, expressed	GO:0009733	response to auxin stimulus	P	response
LOC_Os10g33810	1.46394	0.937514	11.9016	0.00056085	0.0109422	myb-related protein Myb4, putative, expressed	GO:0009733	response to auxin stimulus	P	response
LOC_Os07g40290	1.9983	2.49245	27.3809	1.67069e-07	1.01461e-05	OsGH3.8 - Probable indole-3-acetic acid-amido synthetase, expressed	GO:0009733	response to auxin stimulus	P	conjugation
LOC_Os03g43410	1.44244	0.914458	9.69702	0.00184567	0.0280175	OsIAA12 - Auxin-responsive Aux/IAA gene family member, expressed	GO:0009734	auxin mediated signaling pathway	P	Signaling
LOC_Os05g14180	0.694564	8.25317	9.23718	0.00237149	0.0341796	OsIAA17 - Auxin-responsive Aux/IAA gene family member, expressed	GO:0009734	auxin mediated signaling pathway	P	Signaling
LOC_Os05g44810	1.29725	2.11886	13.552	0.000232043	0.00536003	OsIAA18 - Auxin-responsive Aux/IAA gene family member, expressed	GO:0009734	auxin mediated signaling pathway	P	Signaling
LOC_Os04g26870	0.746582	4.37211	8.36969	0.00381532	0.0497352	oxidoreductase, aldo/keto reductase family protein, putative, expressed	GO:0009734	auxin mediated signaling pathway	P	Signaling
LOC_Os04g22080	2.35023	3.47141	26.4713	2.67479e-07	1.57305e-05	retrotransposon protein, putative, unclassified, expressed	GO:0009734	auxin mediated signaling pathway	P	Signaling
LOC_Os03g58170	0.940372	4.32022	10.3815	0.00127288	0.0208405	stem-specific protein TSJT1, putative, expressed	GO:0009733	response to auxin stimulus	P	response
LOC_Os03g08320	1.63204	4.45509	22.8083	1.78988e-06	8.195e-05	ZIM domain containing protein, putative, expressed	GO:0009733	response to auxin stimulus	P	response
LOC_Os04g32480	1.52719	0.245975	11.6038	0.000658188	0.012257	zinc-finger protein, putative, expressed	GO:0009733	response to auxin stimulus	P	response

## Sheet: IAA down
genes	logFC	logCPM	LR	PValue	FDR	NameLOC	GO	DescGO	SubOnt	category
LOC_Os02g41800	-0.838205	3.33104	9.79512	0.00174975	0.026986	auxin response factor, putative, expressed	GO:0006355	regulation of transcription, DNA-dependent	P	Response
LOC_Os04g59120	-1.21246	2.10586	13.0344	0.000305823	0.00671565	auxin-induced protein 5NG4, putative, expressed	GO:0016020	membrane	C	Response
LOC_Os05g48270	-0.744848	5.23885	8.67617	0.00322397	0.0434377	auxin-responsive protein, putative, expressed	GO:0055114	oxidation-reduction process	P	Response
LOC_Os01g04800	-1.0039	4.63714	10.2716	0.00135092	0.0218734	B3 DNA binding domain containing protein, expressed	GO:0009734	auxin mediated signaling pathway	P	Signaling
LOC_Os01g04750	-2.49698	0.443053	24.7882	6.39883e-07	3.37522e-05	B3 DNA binding domain containing protein, expressed	GO:0009734	auxin mediated signaling pathway	P	Signaling
LOC_Os01g66890	-0.825705	6.32374	12.6908	0.000367466	0.00778527	BTBZ1 - Bric-a-Brac, Tramtrack, and Broad Complex BTB domain with TAZ zinc finger and Calmodulin-binding domains, expressed	GO:0009733	response to auxin stimulus	P	Response
LOC_Os08g35760	-3.41589	6.19911	56.1207	6.8157e-14	1.6806e-11	Cupin domain containing protein, expressed	GO:0009734	auxin mediated signaling pathway	P	Signaling
LOC_Os05g34150	-1.25223	1.42649	10.2382	0.00137561	0.0222029	glutathione S-transferase, putative, expressed	GO:0009734	auxin mediated signaling pathway	P	Signaling
LOC_Os05g01140	-1.29528	1.83515	9.71646	0.00182625	0.0278717	methyltransferase, putative, expressed	GO:0009733	response to auxin stimulus	P	Response
LOC_Os02g46680	-1.85508	1.23421	13.8281	0.000200315	0.00480053	multidrug resistance protein, putative, expressed	GO:0010541	acropetal auxin transport	P	transport
LOC_Os02g46030	-0.814483	6.00667	13.6401	0.000221406	0.00519643	MYB family transcription factor, putative, expressed	GO:0010600	regulation of auxin biosynthetic process	P	biosynthesis
LOC_Os05g04820	-1.30836	4.02415	19.4714	1.02119e-05	0.00038138	MYB family transcription factor, putative, expressed	GO:0009733	response to auxin stimulus	P	Response
LOC_Os01g41900	-0.838183	5.75037	10.0844	0.0014953	0.023834	Myb transcription factor, putative, expressed	GO:0009733	response to auxin stimulus	P	Response
LOC_Os05g51160	-1.55752	3.62599	34.7045	3.83743e-09	3.49053e-07	Myb transcription factor, putative, expressed	GO:0009733	response to auxin stimulus	P	Response
LOC_Os12g03150	-2.43867	1.68977	13.7514	0.000208666	0.00496551	myb-like DNA-binding domain containing protein, putative, expressed	GO:0009733	response to auxin stimulus	P	Response
LOC_Os11g03440	-2.5163	1.21173	22.6974	1.89626e-06	8.60769e-05	myb-like DNA-binding domain containing protein, putative, expressed	GO:0009733	response to auxin stimulus	P	Response
LOC_Os01g59690	-0.676056	4.34804	8.91297	0.00283152	0.0392349	OsFBX28 - F-box domain containing protein, expressed	GO:0010541	acropetal auxin transport	P	Transport
LOC_Os01g47760	-1.16365	4.68689	14.7869	0.000120366	0.00313012	OsGrx_I1 - glutaredoxin subgroup III, expressed	GO:0009733	response to auxin stimulus	P	Response
LOC_Os02g52990	-1.00873	3.92458	11.8014	0.000591876	0.0113315	OsSAUR12 - Auxin-responsive SAUR gene family member, expressed	GO:0009733	response to auxin stimulus	P	Response
LOC_Os09g37394	-1.18289	2.0116	9.96	0.00159978	0.025223	OsSAUR44 - Auxin-responsive SAUR gene family member, expressed	GO:0006457	protein folding	P	Response
LOC_Os12g41600	-1.60501	2.0862	14.0566	0.000177388	0.00434261	OsSAUR57 - Auxin-responsive SAUR gene family member, expressed	GO:0009733	response to auxin stimulus	P	Response
LOC_Os10g33900	-1.26816	4.51315	27.551	1.53008e-07	9.48929e-06	possible lysine decarboxylase domain containing protein, expressed	GO:0009733	response to auxin stimulus	P	Response
LOC_Os04g58280	-1.25298	5.10171	21.0222	4.54e-06	0.000186578	stem-specific protein TSJT1, putative, expressed	GO:0009733	response to auxin stimulus	P	Response
LOC_Os03g08330	-1.14347	4.8665	11.3074	0.000771989	0.0139221	ZIM domain containing protein, putative, expressed	GO:0009733	response to auxin stimulus	P	Response

## Sheet: JA up
genes	logFC	logCPM	LR	PValue	FDR	NameLOC	GO	DescGO	SubOnt	category
LOC_Os01g61510	0.949236	2.73063	8.49185	0.0035674	0.0472488	ammonium transporter protein, putative, expressed	GO:0009867	jasmonic acid mediated signaling pathway	P	signaling
LOC_Os11g44340	1.07539	4.89357	14.7403	0.000123383	0.00318833	calmodulin binding protein, putative, expressed	GO:0009867	jasmonic acid mediated signaling pathway	P	signaling
LOC_Os12g39320	1.19955	4.97758	16.4555	4.98066e-05	0.00148452	DUF221 domain containing protein, expressed	GO:0009753	response to jasmonic acid stimulus	P	Response
LOC_Os03g42810	1.14281	3.57111	14.19	0.00016525	0.00409941	endonuclease/exonuclease/phosphatase family domain containing protein, expressed	GO:0009753	response to jasmonic acid stimulus	P	Response
LOC_Os03g10320	2.04322	2.64565	39.5619	3.17824e-10	3.78174e-08	expressed protein	GO:0009867	jasmonic acid mediated signaling pathway	P	signaling
LOC_Os01g12000	1.31631	1.81664	11.836	0.000580973	0.0111855	expressed protein	GO:0009867	jasmonic acid mediated signaling pathway	P	signaling
LOC_Os05g02530	0.734563	9.00214	10.2012	0.00140347	0.0225636	glutathione S-transferase, N-terminal domain containing protein, expressed	GO:0009753	response to jasmonic acid stimulus	P	Response
LOC_Os06g21820	1.61567	3.60352	19.9802	7.82481e-06	0.0003033	jasmonate O-methyltransferase, putative, expressed	GO:0032259	methylation	P	biosynthesis
LOC_Os06g21760	2.01859	0.695983	14.5437	0.000136949	0.00350351	jasmonate O-methyltransferase, putative, expressed	GO:0032259	methylation	P	biosynthesis
LOC_Os07g37210	2.047	0.647883	12.5496	0.000396288	0.00828439	MYB family transcription factor, putative, expressed	GO:0009695	jasmonic acid biosynthetic process	P	biosynthesis
LOC_Os02g46780	1.53215	-0.137217	9.54409	0.00200594	0.0300099	MYB family transcription factor, putative, expressed	GO:0009753	response to jasmonic acid stimulus	P	Response
LOC_Os01g09640	1.05415	4.74658	16.1136	5.96528e-05	0.00172437	Myb transcription factor, putative, expressed	GO:0009753	response to jasmonic acid stimulus	P	Response
LOC_Os10g33810	1.46394	0.937514	11.9016	0.00056085	0.0109422	myb-related protein Myb4, putative, expressed	GO:0009753	response to jasmonic acid stimulus	P	Response
LOC_Os07g40290	1.9983	2.49245	27.3809	1.67069e-07	1.01461e-05	OsGH3.8 - Probable indole-3-acetic acid-amido synthetase, expressed	GO:0009867	jasmonic acid mediated signaling pathway	P	signaling
LOC_Os03g27230	1.05371	6.62837	21.1305	4.29041e-06	0.000178109	phospho-2-dehydro-3-deoxyheptonate aldolase, chloroplast precursor, putative, expressed	GO:0009695	jasmonic acid biosynthetic process	P	biosynthesis
LOC_Os03g44630	1.17294	6.26141	18.3838	1.80587e-05	0.000627486	plastocyanin-like domain containing protein, putative, expressed	GO:0009753	response to jasmonic acid stimulus	P	Response
LOC_Os06g11812	1.28478	3.12179	13.7493	0.000208898	0.00496551	wound/stress protein, putative, expressed	GO:0009695	jasmonic acid biosynthetic process	P	biosynthesis
LOC_Os02g51710	0.829482	4.26973	9.2131	0.0024029	0.0344865	wound/stress protein, putative, expressed	GO:0009695	jasmonic acid biosynthetic process	P	biosynthesis
LOC_Os01g40260	1.25635	3.94857	16.8126	4.12574e-05	0.00127549	WRKY77, expressed	GO:0009867	jasmonic acid mediated signaling pathway	P	signaling
LOC_Os03g08320	1.63204	4.45509	22.8083	1.78988e-06	8.195e-05	ZIM domain containing protein, putative, expressed	GO:0009867	jasmonic acid mediated signaling pathway	P	signaling
LOC_Os05g10670	2.79906	3.55704	68.8934	1.0393e-16	4.17066e-14	zinc finger CCCH type family protein, putative, expressed	GO:0009867	jasmonic acid mediated signaling pathway	P	signaling
LOC_Os04g32480	1.52719	0.245975	11.6038	0.000658188	0.012257	zinc-finger protein, putative, expressed	GO:0009695	jasmonic acid biosynthetic process	P	biosynthesis

## Sheet: JA down
genes	logFC	logCPM	LR	PValue	FDR	NameLOC	GO	DescGO	SubOnt	category
LOC_Os11g47970	-0.854741	14.4681	12.7847	0.00034946	0.00752055	AAA-type ATPase family protein, putative, expressed	GO:0009867	jasmonic acid mediated signaling pathway	P	Signaling
LOC_Os03g46440	-0.735596	6.20913	9.09509	0.00256297	0.0361123	BTBA4 - Bric-a-Brac,Tramtrack, Broad Complex BTB domain with Ankyrin repeat region, expressed	GO:2000022	regulation of jasmonic acid mediated signaling pathway	P	Signaling
LOC_Os01g38980	-0.882216	6.38589	15.1647	9.85304e-05	0.00264289	calmodulin-binding protein, putative, expressed	GO:0009867	jasmonic acid mediated signaling pathway	P	Signaling
LOC_Os07g38120	-0.767862	5.834	9.33424	0.00224911	0.0328312	CAMK_CAMK_like.34 - CAMK includes calcium/calmodulin depedent protein kinases, expressed	GO:0009867	jasmonic acid mediated signaling pathway	P	Signaling
LOC_Os10g35630	-1.24652	4.88757	15.0042	0.000107271	0.0028586	cystathionin beta synthase protein, putative, expressed	GO:0009753	response to jasmonic acid stimulus	P	Response
LOC_Os08g39830	-3.34709	2.55605	74.9614	4.80005e-18	2.339e-15	ethylene-insensitive 3, putative, expressed	GO:0009867	jasmonic acid mediated signaling pathway	P	Signaling
LOC_Os02g15750	-0.791008	8.35429	11.6971	0.00062599	0.0118406	expressed protein	GO:0009867	jasmonic acid mediated signaling pathway	P	Signaling
LOC_Os01g72360	-2.67419	1.56431	22.4671	2.13776e-06	9.56583e-05	expressed protein	GO:0009867	jasmonic acid mediated signaling pathway	P	Signaling
LOC_Os01g55370	-1.31303	0.94848	9.45199	0.0021092	0.0312092	expressed protein	GO:0009867	jasmonic acid mediated signaling pathway	P	Signaling
LOC_Os04g33640	-0.928199	3.70454	12.7396	0.000357999	0.00763208	glycosyl hydrolases family 17, putative, expressed	GO:0009867	jasmonic acid mediated signaling pathway	P	Signaling
LOC_Os04g22900	-0.885437	4.16269	13.5411	0.000233395	0.00537913	jasmonate-induced protein, putative, expressed	GO:0006468	protein phosphorylation	P	Signaling
LOC_Os11g09010	-0.72279	5.92253	8.55835	0.0034394	0.045917	lipase, putative, expressed	GO:0009867	jasmonic acid mediated signaling pathway	P	Signaling
LOC_Os04g37430	-0.779981	4.34257	11.0159	0.000903322	0.0157742	lipoxygenase protein, putative, expressed	GO:0009695	jasmonic acid biosynthetic process	P	biosynthesis
LOC_Os05g48360	-0.694473	5.57677	8.66753	0.0032393	0.0436155	membrane attack complex component/perforin/complement C9, putative, expressed	GO:0009867	jasmonic acid mediated signaling pathway	P	Signaling
LOC_Os05g01140	-1.29528	1.83515	9.71646	0.00182625	0.0278717	methyltransferase, putative, expressed	GO:0009867	jasmonic acid mediated signaling pathway	P	Signaling
LOC_Os02g46030	-0.814483	6.00667	13.6401	0.000221406	0.00519643	MYB family transcription factor, putative, expressed	GO:0009753	response to jasmonic acid stimulus	P	Response
LOC_Os01g41900	-0.838183	5.75037	10.0844	0.0014953	0.023834	Myb transcription factor, putative, expressed	GO:0009753	response to jasmonic acid stimulus	P	Response
LOC_Os05g51160	-1.55752	3.62599	34.7045	3.83743e-09	3.49053e-07	Myb transcription factor, putative, expressed	GO:0009753	response to jasmonic acid stimulus	P	Response
LOC_Os12g03150	-2.43867	1.68977	13.7514	0.000208666	0.00496551	myb-like DNA-binding domain containing protein, putative, expressed	GO:0009753	response to jasmonic acid stimulus	P	Response
LOC_Os11g03440	-2.5163	1.21173	22.6974	1.89626e-06	8.60769e-05	myb-like DNA-binding domain containing protein, putative, expressed	GO:0009753	response to jasmonic acid stimulus	P	Response
LOC_Os08g34220	-0.889752	6.68755	14.8405	0.000116996	0.00306193	omega-6 fatty acid desaturase, chloroplast precursor, putative, expressed	GO:0009695	jasmonic acid biosynthetic process	P	biosynthesis
LOC_Os01g47760	-1.16365	4.68689	14.7869	0.000120366	0.00313012	OsGrx_I1 - glutaredoxin subgroup III, expressed	GO:0009867	jasmonic acid mediated signaling pathway	P	Signaling
LOC_Os06g11330	-1.2091	1.92214	11.8804	0.000567268	0.0110045	OsMADS55 - MADS-box family gene with MIKCc type-box, expressed	GO:0009867	jasmonic acid mediated signaling pathway	P	Signaling
LOC_Os03g60650	-0.749233	5.41885	10.4809	0.00120615	0.01998	protein phosphatase 2C, putative, expressed	GO:0009867	jasmonic acid mediated signaling pathway	P	Signaling
LOC_Os02g51280	-1.23282	1.87425	11.4413	0.000718277	0.0130902	TCP-domain protein, putative, expressed	GO:0009867	jasmonic acid mediated signaling pathway	P	Signaling
LOC_Os02g15280	-1.58992	2.50576	15.4656	8.40205e-05	0.00229275	VQ domain containing protein, putative, expressed	GO:0009867	jasmonic acid mediated signaling pathway	P	Signaling
LOC_Os02g15290	-1.62402	0.670435	14.5272	0.000138147	0.00352534	VQ domain containing protein, putative, expressed	GO:0009867	jasmonic acid mediated signaling pathway	P	Signaling
LOC_Os01g61080	-1.93399	4.97342	55.7883	8.07116e-14	1.94334e-11	WRKY24, expressed	GO:0009867	jasmonic acid mediated signaling pathway	P	Signaling
LOC_Os05g27730	-1.18266	7.07055	22.0917	2.59928e-06	0.000113668	WRKY53, expressed	GO:0009867	jasmonic acid mediated signaling pathway	P	Signaling
LOC_Os02g08440	-1.05545	5.80817	16.0499	6.16944e-05	0.0017684	WRKY71, expressed	GO:0009867	jasmonic acid mediated signaling pathway	P	Signaling
LOC_Os03g08330	-1.14347	4.8665	11.3074	0.000771989	0.0139221	ZIM domain containing protein, putative, expressed	GO:0009867	jasmonic acid mediated signaling pathway	P	Signaling
LOC_Os03g08310	-1.51066	1.88936	12.4348	0.000421398	0.00869387	ZIM domain containing protein, putative, expressed	GO:0009867	jasmonic acid mediated signaling pathway	P	Signaling

## Sheet: ET up
genes	logFC	logCPM	LR	PValue	FDR	NameLOC	GO	DescGO	SubOnt	category
LOC_Os08g30100	1.68614	0.575881	12.5681	0.000392385	0.00823737	1-aminocyclopropane-1-carboxylate oxidase homolog 1, putative, expressed	GO:0055114	oxidation-reduction process	P	biosynthesis
LOC_Os04g10350	0.949542	5.01307	11.7739	0.000600673	0.0114608	1-aminocyclopropane-1-carboxylate oxidase homolog 2, putative, expressed	GO:0055114	oxidation-reduction process	P	biosynthesis
LOC_Os06g48240	1.74534	0.621742	11.9422	0.000548774	0.0107503	AAA ATPase, putative, expressed	GO:0009723	response to ethylene stimulus	P	Response
LOC_Os06g07030	1.2587	1.93669	9.81926	0.00172693	0.0267159	AP2 domain containing protein, expressed	GO:0006355	regulation of transcription, DNA-dependent	P	Signaling
LOC_Os07g05620	1.05561	4.81244	14.701	0.000125976	0.00324714	CAMK_KIN1/SNF1/Nim1_like.28 - CAMK includes calcium/calmodulin depedent protein kinases, expressed	GO:0009723	response to ethylene stimulus	P	Signaling
LOC_Os02g10650	0.689287	4.11534	8.57784	0.00340279	0.0455173	CRAL/TRIO domain containing protein, expressed	GO:0009723	response to ethylene stimulus	P	Response
LOC_Os12g39320	1.19955	4.97758	16.4555	4.98066e-05	0.00148452	DUF221 domain containing protein, expressed	GO:0009723	response to ethylene stimulus	P	Response
LOC_Os02g53410	1.15965	2.40339	12.151	0.000490626	0.009825	expressed protein	GO:0009873	ethylene mediated signaling pathway	P	Signaling
LOC_Os03g10320	2.04322	2.64565	39.5619	3.17824e-10	3.78174e-08	expressed protein	GO:0009723	response to ethylene stimulus	P	Response
LOC_Os01g12000	1.31631	1.81664	11.836	0.000580973	0.0111855	expressed protein	GO:0009723	response to ethylene stimulus	P	Response
LOC_Os07g47670	1.67591	2.49264	23.3356	1.36061e-06	6.50613e-05	hypoxia-responsive family protein, putative, expressed	GO:0009723	response to ethylene stimulus	P	Response
LOC_Os07g37210	2.047	0.647883	12.5496	0.000396288	0.00828439	MYB family transcription factor, putative, expressed	GO:0009873	ethylene mediated signaling pathway	P	Signaling
LOC_Os10g33810	1.46394	0.937514	11.9016	0.00056085	0.0109422	myb-related protein Myb4, putative, expressed	GO:0009873	ethylene mediated signaling pathway	P	Signaling
LOC_Os01g67220	0.934548	5.84319	17.0728	3.59747e-05	0.0011327	Os1bglu4 - beta-glucosidase-like protein without signal sequence, expressed	GO:0071369	cellular response to ethylene stimulus	P	Signaling
LOC_Os01g63060	1.14033	5.05135	17.7836	2.47504e-05	0.000825724	phosphatidic acid phosphatase-related, putative, expressed	GO:0009723	response to ethylene stimulus	P	Response
LOC_Os07g44410	2.30867	6.2939	36.793	1.31359e-09	1.35778e-07	WD40-like Beta Propeller Repeat family protein, expressed	GO:0009723	response to ethylene stimulus	P	Response
LOC_Os11g29870	1.26459	3.82424	17.1172	3.51419e-05	0.00110819	WRKY72, expressed	GO:0009723	response to ethylene stimulus	P	Response
LOC_Os03g08320	1.63204	4.45509	22.8083	1.78988e-06	8.195e-05	ZIM domain containing protein, putative, expressed	GO:0009723	response to ethylene stimulus	P	Response
LOC_Os01g70160	0.812326	3.84873	9.86245	0.00168687	0.0261739	zinc finger, C3HC4 type domain containing protein, expressed	GO:0009873	ethylene mediated signaling pathway	P	Signaling
LOC_Os04g32480	1.52719	0.245975	11.6038	0.000658188	0.012257	zinc-finger protein, putative, expressed	GO:0009723	response to ethylene stimulus	P	Response

## Sheet: ET down
genes	logFC	logCPM	LR	PValue	FDR	NameLOC	GO	DescGO	SubOnt	category
LOC_Os06g14390	-0.850024	3.14137	9.46502	0.00209427	0.0310815	1-aminocyclopropane-1-carboxylate oxidase homolog 4, putative, expressed	GO:0055114	oxidation-reduction process	P	biosynthesis
LOC_Os01g09700	-4.57887	2.29976	57.4191	3.52174e-14	9.24049e-12	aminotransferase, classes I and II, domain containing protein, expressed	GO:0016847	1-aminocyclopropane-1-carboxylate synthase activity	F	biosynthesis
LOC_Os07g42510	-1.23374	3.8559	15.3159	9.09494e-05	0.00246213	AP2 domain containing protein, expressed	GO:0006355	regulation of transcription, DNA-dependent	P	Signaling
LOC_Os12g41060	-1.02229	1.9623	8.64165	0.00328564	0.0441232	AP2 domain containing protein, expressed	GO:0006355	regulation of transcription, DNA-dependent	P	Signaling
LOC_Os09g28440	-3.0715	2.13673	31.0278	2.54364e-08	1.93525e-06	AP2 domain containing protein, expressed	GO:0006355	regulation of transcription, DNA-dependent	P	Signaling
LOC_Os09g35020	-1.82256	0.771133	8.6091	0.00334488	0.0447719	AP2 domain containing protein, expressed	GO:0006355	regulation of transcription, DNA-dependent	P	Signaling
LOC_Os10g41330	-1.21311	4.98179	13.6477	0.000220515	0.0051865	AP2 domain containing protein, expressed	GO:0006355	regulation of transcription, DNA-dependent	P	Signaling
LOC_Os05g41780	-0.732388	5.87308	9.35801	0.00222013	0.0325016	AP2 domain containing protein, expressed	GO:0006355	regulation of transcription, DNA-dependent	P	Signaling
LOC_Os04g52090	-0.976951	5.63416	14.1225	0.000171284	0.00421334	AP2 domain containing protein, expressed	GO:0006355	regulation of transcription, DNA-dependent	P	Signaling
LOC_Os01g04750	-2.49698	0.443053	24.7882	6.39883e-07	3.37522e-05	B3 DNA binding domain containing protein, expressed	GO:0009873	ethylene mediated signaling pathway	P	Signaling
LOC_Os01g04800	-1.0039	4.63714	10.2716	0.00135092	0.0218734	B3 DNA binding domain containing protein, expressed	GO:0009873	ethylene mediated signaling pathway	P	Signaling
LOC_Os01g66890	-0.825705	6.32374	12.6908	0.000367466	0.00778527	BTBZ1 - Bric-a-Brac, Tramtrack, and Broad Complex BTB domain with TAZ zinc finger and Calmodulin-binding domains, expressed	GO:0009723	response to ethylene stimulus	P	Response
LOC_Os12g40920	-1.84506	4.16483	50.094	1.46556e-12	2.67806e-10	bZIP transcription factor domain containing protein, expressed	GO:0009723	response to ethylene stimulus	P	Response
LOC_Os04g58810	-1.02666	4.84137	12.3451	0.000442138	0.0089859	CAF1 family ribonuclease containing protein, putative, expressed	GO:0009873	ethylene mediated signaling pathway	P	Signaling
LOC_Os07g38120	-0.767862	5.834	9.33424	0.00224911	0.0328312	CAMK_CAMK_like.34 - CAMK includes calcium/calmodulin depedent protein kinases, expressed	GO:0009723	response to ethylene stimulus	P	Signaling
LOC_Os05g49370	-1.01462	3.17372	10.9722	0.000924905	0.0160526	DUF1645 domain containing protein, putative, expressed	GO:0009873	ethylene mediated signaling pathway	P	Signaling
LOC_Os08g39830	-3.34709	2.55605	74.9614	4.80005e-18	2.339e-15	ethylene-insensitive 3, putative, expressed	GO:0003677	DNA binding	F	Signaling
LOC_Os01g40070	-0.748876	6.08866	9.48456	0.00207208	0.0308192	expressed protein	GO:0009873	ethylene mediated signaling pathway	P	Signaling
LOC_Os01g72360	-2.67419	1.56431	22.4671	2.13776e-06	9.56583e-05	expressed protein	GO:0009723	response to ethylene stimulus	P	Response
LOC_Os01g55370	-1.31303	0.94848	9.45199	0.0021092	0.0312092	expressed protein	GO:0009723	response to ethylene stimulus	P	Response
LOC_Os05g01140	-1.29528	1.83515	9.71646	0.00182625	0.0278717	methyltransferase, putative, expressed	GO:0009723	response to ethylene stimulus	P	Response
LOC_Os01g47760	-1.16365	4.68689	14.7869	0.000120366	0.00313012	OsGrx_I1 - glutaredoxin subgroup III, expressed	GO:0009723	response to ethylene stimulus	P	Response
LOC_Os01g09220	-1.5789	6.31451	20.7255	5.30061e-06	0.000213548	transposon protein, putative, CACTA, En/Spm sub-class, expressed	GO:0009873	ethylene mediated signaling pathway	P	Signaling
LOC_Os02g15280	-1.58992	2.50576	15.4656	8.40205e-05	0.00229275	VQ domain containing protein, putative, expressed	GO:0009723	response to ethylene stimulus	P	Response
LOC_Os02g08440	-1.05545	5.80817	16.0499	6.16944e-05	0.0017684	WRKY71, expressed	GO:0009723	response to ethylene stimulus	P	Response
LOC_Os03g08330	-1.14347	4.8665	11.3074	0.000771989	0.0139221	ZIM domain containing protein, putative, expressed	GO:0009723	response to ethylene stimulus	P	Response
LOC_Os05g03760	-0.704184	7.90997	10.1077	0.00147649	0.0235709	zinc finger family protein, putative, expressed	GO:0009873	ethylene mediated signaling pathway	P	Signaling

[truncated: 6 more sheets: GA up, GA down, BR up, BR down, SA up, SA down]
