# Supplementary material for: Fast Regulation of Hormone Metabolism Contributes to Salt Tolerance in Rice (Oryza sativa spp. Japonica, L.) by Inducing Specific Morpho-Physiological Responses
Source: Plants (Basel). 2018 Sep 15;7(3):75. doi: 10.3390/plants7030075 (PMC6161274; doi:10.3390/plants7030075)
Supplement: Supplementary file 1 [file plants-07-00075-s001.zip › Table S4.xlsx]

## Sheet: ABA up
genes	logFC	logCPM	LR	PValue	FDR	NameLOC	GO	DescGO	SubOnt	category
LOC_Os06g48240	2.35686	1.51273	29.4137	5.84618e-08	3.03385e-06	AAA ATPase, putative, expressed	GO:0009737	response to abscisic acid stimulus	P	Response
LOC_Os12g26290	0.938261	3.84983	10.0011	0.00156447	0.0199695	alpha-DOX2, putative, expressed	GO:0009737	response to abscisic acid stimulus	P	Response
LOC_Os01g64790	2.23751	0.383498	23.6773	1.13921e-06	4.23553e-05	AP2 domain containing protein, expressed	GO:0009788	negative regulation of abscisic acid mediated signaling pathway	P	Signaling
LOC_Os06g48250	1.14615	3.30507	13.0908	0.000296753	0.00509354	ATPase, putative, expressed	GO:0009737	response to abscisic acid stimulus	P	Response
LOC_Os12g06340	1.74902	5.36148	32.1189	1.45022e-08	8.75622e-07	BEL1-like homeodomain transcription factor, putative, expressed	GO:0009737	response to abscisic acid stimulus	P	Response
LOC_Os06g19800	1.53141	1.99129	15.6203	7.74182e-05	0.0017138	BURP domain containing protein, expressed	GO:0009737	response to abscisic acid stimulus	P	Response
LOC_Os09g28310	0.835043	4.95837	19.0005	1.30682e-05	0.000364708	bZIP transcription factor, putative, expressed	GO:0009738	abscisic acid mediated signaling pathway	P	Signaling
LOC_Os02g34600	0.68629	4.56418	13.9872	0.000184064	0.00345065	CAMK_CAMK_like.13 - CAMK includes calcium/calmodulin depedent protein kinases, expressed	GO:0009738	abscisic acid mediated signaling pathway	P	Signaling
LOC_Os07g05620	0.826363	6.95314	24.9737	5.81186e-07	2.38491e-05	CAMK_KIN1/SNF1/Nim1_like.28 - CAMK includes calcium/calmodulin depedent protein kinases, expressed	GO:0009738	abscisic acid mediated signaling pathway	P	Signaling
LOC_Os02g15640	0.527356	5.82828	9.09272	0.00256629	0.029541	CAPIP1, putative, expressed	GO:0010427	abscisic acid binding	F	Response
LOC_Os03g16950	1.07699	3.86826	21.6919	3.20148e-06	0.00010553	cysteine-rich repeat secretory protein 55 precursor, putative, expressed	GO:0009737	response to abscisic acid stimulus	P	Response
LOC_Os01g63930	1.52448	3.4275	20.9385	4.74275e-06	0.000147605	cytochrome P450, putative, expressed	GO:0009738	abscisic acid mediated signaling pathway	P	Signaling
LOC_Os03g46260	0.671849	5.19434	11.5402	0.00068107	0.0100814	DUF581 domain containing protein, expressed	GO:0009737	response to abscisic acid stimulus	P	Response
LOC_Os06g39240	1.78464	0.652346	16.5602	4.71291e-05	0.0011097	endothelial differentiation-related factor 1, putative, expressed	GO:0009737	response to abscisic acid stimulus	P	Response
LOC_Os05g06320	0.512541	6.05119	8.6187	0.00332729	0.0358955	ethylene receptor, putative, expressed	GO:0009737	response to abscisic acid stimulus	P	Response
LOC_Os03g10320	1.8888	2.63279	31.2947	2.21683e-08	1.26605e-06	expressed protein	GO:0009738	abscisic acid mediated signaling pathway	P	Signaling
LOC_Os12g24330	1.76484	4.27778	32.3833	1.26572e-08	7.81257e-07	expressed protein	GO:0009738	abscisic acid mediated signaling pathway	P	Signaling
LOC_Os01g51310	1.18098	0.485818	11.0123	0.000905095	0.0127259	expressed protein	GO:0009737	response to abscisic acid stimulus	P	Response
LOC_Os12g27440	1.05899	2.48372	12.6151	0.000382643	0.00624373	expressed protein	GO:0009737	response to abscisic acid stimulus	P	Response
LOC_Os08g32520	0.81626	4.63828	12.7761	0.000351077	0.00584048	expressed protein	GO:0009738	abscisic acid mediated signaling pathway	P	Signaling
LOC_Os03g53520	0.791291	4.53688	16.0409	6.19898e-05	0.0014031	expressed protein	GO:0009737	response to abscisic acid stimulus	P	Response
LOC_Os11g06020	1.24773	5.235	22.8469	1.75434e-06	6.19019e-05	homeobox domain containing protein, expressed	GO:0009737	response to abscisic acid stimulus	P	Response
LOC_Os03g51010	0.988164	2.40491	12.1548	0.000489628	0.00763523	hydrolase, alpha/beta fold family domain containing protein, expressed	GO:0009737	response to abscisic acid stimulus	P	Response
LOC_Os05g11250	1.05921	1.99988	7.86401	0.00504284	0.0495706	lachrymatory factor synthase, putative, expressed	GO:0009789	positive regulation of abscisic acid mediated signaling pathway	P	Signaling
LOC_Os01g26120	1.75565	1.22263	24.5658	7.18137e-07	2.85183e-05	membrane associated DUF588 domain containing protein, putative, expressed	GO:0009737	response to abscisic acid stimulus	P	Response
LOC_Os01g51870	1.41115	2.38369	18.4305	1.76217e-05	0.000474501	methyltransferase, putative, expressed	GO:0009738	abscisic acid mediated signaling pathway	P	Signaling
LOC_Os01g40660	1.07202	3.6265	14.1051	0.000172877	0.00328049	methyltransferase, putative, expressed	GO:0009738	abscisic acid mediated signaling pathway	P	Signaling
LOC_Os01g03720	1.5204	2.22754	21.5647	3.42094e-06	0.000111642	MYB family transcription factor, putative, expressed	GO:0009737	response to abscisic acid stimulus	P	Response
LOC_Os06g11780	1.346	0.680549	12.1945	0.000479306	0.00750597	MYB family transcription factor, putative, expressed	GO:0009737	response to abscisic acid stimulus	P	Response
LOC_Os08g33150	1.11177	0.259392	9.05372	0.0026216	0.0299136	MYB family transcription factor, putative, expressed	GO:0009737	response to abscisic acid stimulus	P	Response
LOC_Os01g09280	1.0005	4.0507	22.4427	2.16508e-06	7.46579e-05	myb-related transcription activator, putative, expressed	GO:0009737	response to abscisic acid stimulus	P	Response
LOC_Os02g36880	1.33886	4.41682	24.1092	9.10228e-07	3.49562e-05	No apical meristem protein, putative, expressed	GO:0009738	abscisic acid mediated signaling pathway	P	Signaling
LOC_Os08g27720	0.998674	3.75798	14.1666	0.000167312	0.00319333	pirin, putative, expressed	GO:0009738	abscisic acid mediated signaling pathway	P	Signaling
LOC_Os08g42570	2.59278	0.567665	28.646	8.68927e-08	4.2693e-06	plant protein of unknown function domain containing protein, expressed	GO:0009737	response to abscisic acid stimulus	P	Response
LOC_Os08g26840	0.968552	3.91163	8.72546	0.00313797	0.0342365	plant protein of unknown function domain containing protein, expressed	GO:0009737	response to abscisic acid stimulus	P	Response
LOC_Os02g52180	0.809815	3.56374	9.69597	0.00184672	0.0228484	plastocyanin-like domain containing protein, putative, expressed	GO:0009737	response to abscisic acid stimulus	P	Response
LOC_Os02g32860	0.934689	1.77034	9.24422	0.0023624	0.0276887	poly synthetase 3, putative, expressed	GO:0009737	response to abscisic acid stimulus	P	Response
LOC_Os07g41160	0.537855	4.4237	8.3851	0.0037831	0.0397109	protein of unknown function DUF1675 domain containing protein, expressed	GO:0009738	abscisic acid mediated signaling pathway	P	Signaling
LOC_Os03g16170	1.78832	2.54958	26.3245	2.88609e-07	1.26891e-05	protein phosphatase 2C, putative, expressed	GO:0009738	abscisic acid mediated signaling pathway	P	Signaling
LOC_Os01g62760	0.973597	6.03306	23.037	1.58914e-06	5.68882e-05	protein phosphatase 2C, putative, expressed	GO:0009788	negative regulation of abscisic acid mediated signaling pathway	P	Signaling
LOC_Os05g29030	0.518607	6.50889	8.91829	0.00282329	0.0315806	protein phosphatase 2C, putative, expressed	GO:0009737	response to abscisic acid stimulus	P	Response
LOC_Os08g34640	0.670187	4.31767	10.0547	0.0015196	0.0195432	receptor-like protein kinase precursor, putative, expressed	GO:0009738	abscisic acid mediated signaling pathway	P	Signaling
LOC_Os09g31490	0.734936	4.09074	10.3347	0.00130549	0.0172296	reductase, putative, expressed	GO:0009737	response to abscisic acid stimulus	P	Response
LOC_Os05g42210	1.66825	1.57133	21.6553	3.26307e-06	0.000107	serine/threonine-protein kinase receptor precursor, putative, expressed	GO:0009738	abscisic acid mediated signaling pathway	P	Signaling
LOC_Os12g05050	1.37304	3.89833	36.5033	1.52406e-09	1.13709e-07	stem-specific protein TSJT1, putative, expressed	GO:0009737	response to abscisic acid stimulus	P	Response
LOC_Os06g42220	1.78315	0.736305	22.6997	1.89394e-06	6.61747e-05	TOO MANY MOUTHS precursor, putative, expressed	GO:0009737	response to abscisic acid stimulus	P	Response
LOC_Os07g44410	1.05992	5.38628	17.7105	2.57202e-05	0.000655096	WD40-like Beta Propeller Repeat family protein, expressed	GO:0009738	abscisic acid mediated signaling pathway	P	Signaling
LOC_Os03g62370	0.691257	4.26211	9.00761	0.00268858	0.0304426	WD40-like Beta Propeller Repeat family protein, expressed	GO:0009738	abscisic acid mediated signaling pathway	P	Signaling

## Sheet: ABA down
genes	logFC	logCPM	LR	PValue	FDR	NameLOC	GO	DescGO	SubOnt	category
LOC_Os11g06720	-1.07026	9.25096	27.9485	1.24587e-07	5.93703e-06	abscisic stress-ripening, putative, expressed	GO:0006950	response to stress	P	Response
LOC_Os04g48850	-0.816492	3.78683	9.18726	0.00243705	0.0283627	aminotransferase, classes I and II, domain containing protein, expressed	GO:0009737	response to abscisic acid stimulus	P	Response
LOC_Os01g61510	-1.06933	4.15895	11.0955	0.000865361	0.0122215	ammonium transporter protein, putative, expressed	GO:0009738	abscisic acid mediated signaling pathway	P	Signaling
LOC_Os02g34580	-1.05975	2.38948	13.0543	0.000302589	0.00517367	ammonium transporter protein, putative, expressed	GO:0009738	abscisic acid mediated signaling pathway	P	Signaling
LOC_Os05g31750	-1.16198	4.99001	33.0786	8.85096e-09	5.68488e-07	annexin, putative, expressed	GO:0009737	response to abscisic acid stimulus	P	Response
LOC_Os07g26660	-0.666275	4.18387	8.14415	0.00432003	0.044131	aquaporin protein, putative, expressed	GO:0009737	response to abscisic acid stimulus	P	Response
LOC_Os07g26630	-0.665589	5.85317	11.6718	0.000634556	0.00948794	aquaporin protein, putative, expressed	GO:0009737	response to abscisic acid stimulus	P	Response
LOC_Os04g44060	-0.641335	9.47514	10.1253	0.00146252	0.0189742	aquaporin protein, putative, expressed	GO:0009737	response to abscisic acid stimulus	P	Response
LOC_Os02g39360	-0.864536	4.94948	7.88552	0.00498322	0.0490988	B-box zinc finger family protein, putative, expressed	GO:0009737	response to abscisic acid stimulus	P	Response
LOC_Os01g09800	-0.57754	4.98721	10.7268	0.00105595	0.0145243	BTBA1 - Bric-a-Brac,Tramtrack, Broad Complex BTB domain with Ankyrin repeat region, expressed	GO:0009738	abscisic acid mediated signaling pathway	P	Signaling
LOC_Os02g58520	-1.68588	2.32714	24.578	7.13615e-07	2.83896e-05	CAMK_CAMK_like.16 - CAMK includes calcium/calmodulin depedent protein kinases, expressed	GO:0009737	response to abscisic acid stimulus	P	Response
LOC_Os03g03660	-0.579575	7.6426	9.6879	0.00185486	0.0229204	CAMK_CAMK_like.17 - CAMK includes calcium/calmodulin depedent protein kinases, expressed	GO:0009737	response to abscisic acid stimulus	P	Response
LOC_Os05g04550	-1.59545	3.49972	28.753	8.22232e-08	4.07603e-06	CAMK_KIN1/SNF1/Nim1_like.3 - CAMK includes calcium/calmodulin depedent protein kinases, expressed	GO:0009737	response to abscisic acid stimulus	P	Response
LOC_Os07g48760	-1.1015	3.17064	14.009	0.000181935	0.00341942	CAMK_KIN1/SNF1/Nim1_like.32 - CAMK includes calcium/calmodulin depedent protein kinases, expressed	GO:0009738	abscisic acid mediated signaling pathway	P	Signaling
LOC_Os03g31310	-0.605795	5.03698	9.26262	0.00233878	0.0274933	circadian clock coupling factor-related, putative, expressed	GO:0009738	abscisic acid mediated signaling pathway	P	Signaling
LOC_Os09g26900	-1.32379	4.27382	16.6176	4.57246e-05	0.00108249	ctr copper transporter family protein, putative, expressed	GO:0009737	response to abscisic acid stimulus	P	Response
LOC_Os12g03270	-2.01134	3.36907	38.9176	4.42069e-10	3.71053e-08	ELMO/CED-12 family protein, putative, expressed	GO:0009738	abscisic acid mediated signaling pathway	P	Signaling
LOC_Os11g03530	-1.00727	2.61441	12.9923	0.00031278	0.00532273	ELMO/CED-12 family protein, putative, expressed	GO:0009738	abscisic acid mediated signaling pathway	P	Signaling
LOC_Os07g05570	-0.853105	6.61587	17.138	3.47602e-05	0.000856786	ERD4 protein, putative, expressed	GO:0009737	response to abscisic acid stimulus	P	Response
LOC_Os09g31400	-0.624375	6.26736	11.816	0.000587227	0.00888216	ethylene-insensitive 3, putative, expressed	GO:0009738	abscisic acid mediated signaling pathway	P	Signaling
LOC_Os01g72360	-3.6125	4.30786	71.6515	2.56772e-17	6.39305e-15	expressed protein	GO:0009738	abscisic acid mediated signaling pathway	P	Signaling
LOC_Os01g69960	-0.975017	2.78177	12.7091	0.000363871	0.00600821	expressed protein	GO:0009737	response to abscisic acid stimulus	P	Response
LOC_Os07g38840	-0.731585	4.15331	8.19386	0.00420324	0.0431801	expressed protein	GO:0009738	abscisic acid mediated signaling pathway	P	Signaling
LOC_Os02g37480	-2.0961	3.01499	24.6338	6.93241e-07	2.78106e-05	glycine-rich cell wall structural protein precursor, putative, expressed	GO:0009737	response to abscisic acid stimulus	P	Response
LOC_Os09g27050	-0.944187	5.89755	12.7872	0.000348998	0.00581462	HD domain containing protein, putative, expressed	GO:0009737	response to abscisic acid stimulus	P	Response
LOC_Os12g09580	-0.635059	6.27486	12.6778	0.000370015	0.00608698	leafbladeless1, putative, expressed	GO:0009737	response to abscisic acid stimulus	P	Response
LOC_Os09g13870	-0.74109	6.66457	20.1922	7.00382e-06	0.000209161	lipid phosphatase protein, putative, expressed	GO:0009738	abscisic acid mediated signaling pathway	P	Signaling
LOC_Os08g03610	-1.06053	2.34151	8.70277	0.00317726	0.0345631	LSD1 zinc finger domain containing protein, expressed	GO:0009737	response to abscisic acid stimulus	P	Response
LOC_Os01g52410	-1.49634	4.46346	18.4057	1.78523e-05	0.000480084	myb-like DNA-binding domain containing protein, putative, expressed	GO:0009737	response to abscisic acid stimulus	P	Response
LOC_Os07g44180	-0.555211	7.37911	10.8392	0.000993761	0.0137898	OsRCI2-10 - Hydrophobic protein LTI6A, expressed	GO:0009737	response to abscisic acid stimulus	P	Response
LOC_Os01g20940	-0.635355	5.73367	11.6081	0.000656639	0.00977885	PHS1, putative, expressed	GO:0009737	response to abscisic acid stimulus	P	Response
LOC_Os11g17720	-1.37036	2.58694	18.4303	1.76233e-05	0.000474501	plant protein of unknown function domain containing protein, expressed	GO:0009737	response to abscisic acid stimulus	P	Response
LOC_Os03g06730	-1.1401	3.44491	21.5323	3.47918e-06	0.000113209	plant protein of unknown function domain containing protein, expressed	GO:0009737	response to abscisic acid stimulus	P	Response
LOC_Os10g31460	-2.5005	2.893	32.768	1.03842e-08	6.57441e-07	retrotransposon protein, putative, unclassified, expressed	GO:0009737	response to abscisic acid stimulus	P	Response
LOC_Os03g17760	-0.512812	5.96071	7.87772	0.00500476	0.0492891	RNA recognition motif containing protein, putative, expressed	GO:0009737	response to abscisic acid stimulus	P	Response
LOC_Os01g54480	-0.75454	6.37659	15.1419	9.97228e-05	0.00210075	serine/threonine protein kinase, putative, expressed	GO:0009738	abscisic acid mediated signaling pathway	P	Signaling
LOC_Os03g35600	-1.42064	3.78052	29.1683	6.63547e-08	3.38791e-06	serine/threonine-protein kinase receptor precursor, putative, expressed	GO:0009738	abscisic acid mediated signaling pathway	P	Signaling
LOC_Os02g03280	-0.679165	7.70855	9.63598	0.00190803	0.0233979	transmembrane BAX inhibitor motif-containing protein, putative, expressed	GO:0009738	abscisic acid mediated signaling pathway	P	Signaling
LOC_Os04g34080	-1.04438	4.5929	24.6699	6.80385e-07	2.74121e-05	WD-40 repeat family protein, putative, expressed	GO:0009738	abscisic acid mediated signaling pathway	P	Signaling
LOC_Os04g58180	-0.574506	5.33746	10.8165	0.00100599	0.0139236	WD-40 repeat family protein, putative, expressed	GO:0009738	abscisic acid mediated signaling pathway	P	Signaling

## Sheet: IAA up
genes	logFC	logCPM	LR	PValue	FDR	NameLOC	GO	DescGO	SubOnt	category
LOC_Os08g24790	0.651817	4.87753	13.1035	0.000294747	0.00506302	AIR12, putative, expressed	GO:0009733	response to auxin stimulus	P	Response
LOC_Os10g04860	1.29459	5.64066	39.7589	2.87321e-10	2.47734e-08	aldehyde oxidase, putative, expressed	GO:0009851	auxin biosynthetic process	P	biosynthesis
LOC_Os04g02754	0.86999	4.19878	16.0479	6.17594e-05	0.0014031	amidase family protein, putative, expressed	GO:0009684	indoleacetic acid biosynthetic process	P	biosynthesis
LOC_Os09g32770	1.61568	2.13036	15.1482	9.93936e-05	0.00209758	auxin efflux carrier component, putative, expressed	GO:0016021	integral to membrane	C	Response
LOC_Os09g31478	1.42853	4.75378	38.3567	5.89265e-10	4.80056e-08	auxin efflux carrier component, putative, expressed	GO:0055085	transmembrane transport	P	Response
LOC_Os09g25784	1.35014	0.537308	10.6619	0.00109365	0.0148951	auxin-induced protein 5NG4, putative, expressed	GO:0016020	membrane	C	Response
LOC_Os09g25770	0.858578	6.09626	19.4473	1.03412e-05	0.000294187	auxin-induced protein 5NG4, putative, expressed	GO:0016020	membrane	C	Response
LOC_Os09g26620	1.15097	6.31248	28.0204	1.20044e-07	5.74525e-06	auxin-repressed protein, putative, expressed	GO:0005634	nucleus	C	Response
LOC_Os08g35190	0.632809	5.84097	11.4762	0.000704918	0.0103677	auxin-repressed protein, putative, expressed	GO:0005634	nucleus	C	Response
LOC_Os01g52514	1.64462	1.34632	19.6546	9.27797e-06	0.000267001	B3 DNA binding domain containing protein, expressed	GO:0009734	auxin mediated signaling pathway	P	Signaling
LOC_Os04g08350	0.777715	7.01404	16.8378	4.07149e-05	0.000974261	cysteine synthase, chloroplast/chromoplast precursor, putative, expressed	GO:0009684	indoleacetic acid biosynthetic process	P	biosynthesis
LOC_Os05g08830	1.62152	0.553049	12.1573	0.000488961	0.0076302	expressed protein	GO:0009684	indoleacetic acid biosynthetic process	P	biosynthesis
LOC_Os02g26330	1.13759	1.22199	9.25856	0.00234398	0.0275277	expressed protein	GO:0009684	indoleacetic acid biosynthetic process	P	biosynthesis
LOC_Os06g49000	0.8217	4.59408	15.1759	9.79477e-05	0.00207696	expressed protein	GO:0009684	indoleacetic acid biosynthetic process	P	biosynthesis
LOC_Os03g53990	0.62533	3.6725	7.8626	0.00504677	0.0495706	expressed protein	GO:0010540	basipetal auxin transport	P	Response
LOC_Os04g33450	0.573018	6.0899	9.91969	0.0016352	0.0206935	expressed protein	GO:0009733	response to auxin stimulus	P	Response
LOC_Os01g70730	1.22022	1.02318	10.2506	0.00136641	0.0179055	flowering promoting factor-like 1, putative, expressed	GO:0009733	response to auxin stimulus	P	Response
LOC_Os03g39850	2.32717	1.81685	33.0631	8.92164e-09	5.69725e-07	glutathione S-transferase, putative, expressed	GO:0009734	auxin mediated signaling pathway	P	Signaling
LOC_Os01g72150	1.28887	4.10465	41.1835	1.38585e-10	1.26897e-08	glutathione S-transferase, putative, expressed	GO:0009734	auxin mediated signaling pathway	P	Signaling
LOC_Os03g57200	0.713969	4.72798	12.4842	0.000410406	0.00661876	glutathione S-transferase, putative, expressed	GO:0009734	auxin mediated signaling pathway	P	Signaling
LOC_Os01g72140	0.685188	6.39739	13.3041	0.000264822	0.00465361	glutathione S-transferase, putative, expressed	GO:0009734	auxin mediated signaling pathway	P	Signaling
LOC_Os01g72130	0.650619	4.6221	9.53098	0.00202032	0.0245305	glutathione S-transferase, putative, expressed	GO:0009734	auxin mediated signaling pathway	P	Signaling
LOC_Os06g39140	0.609176	5.44907	11.5732	0.000669088	0.00992818	hemoglobin-like protein HbO, putative, expressed	GO:0009733	response to auxin stimulus	P	Response
LOC_Os11g06020	1.24773	5.235	22.8469	1.75434e-06	6.19019e-05	homeobox domain containing protein, expressed	GO:0009733	response to auxin stimulus	P	Response
LOC_Os01g26120	1.75565	1.22263	24.5658	7.18137e-07	2.85183e-05	membrane associated DUF588 domain containing protein, putative, expressed	GO:0009733	response to auxin stimulus	P	Response
LOC_Os01g03720	1.5204	2.22754	21.5647	3.42094e-06	0.000111642	MYB family transcription factor, putative, expressed	GO:0009733	response to auxin stimulus	P	Response
LOC_Os06g11780	1.346	0.680549	12.1945	0.000479306	0.00750597	MYB family transcription factor, putative, expressed	GO:0009733	response to auxin stimulus	P	Response
LOC_Os01g09280	1.0005	4.0507	22.4427	2.16508e-06	7.46579e-05	myb-related transcription activator, putative, expressed	GO:0009733	response to auxin stimulus	P	Response
LOC_Os06g06050	0.770831	5.7476	18.6897	1.53813e-05	0.000421826	OsFBL27 - F-box domain and LRR containing protein, expressed	GO:0009926	auxin polar transport	P	Response
LOC_Os02g49160	1.1456	0.938586	10.9361	0.000943076	0.0131929	OsIAA8 - Auxin-responsive Aux/IAA gene family member, expressed	GO:0005634	nucleus	C	Signaling
LOC_Os04g27060	2.25386	2.83463	39.374	3.49921e-10	2.98227e-08	oxidoreductase, aldo/keto reductase family protein, putative, expressed	GO:0009734	auxin mediated signaling pathway	P	Signaling
LOC_Os03g49050	1.03248	1.10392	9.09889	0.00255764	0.0294965	possible lysine decarboxylase domain containing protein, expressed	GO:0009733	response to auxin stimulus	P	Response
LOC_Os04g43840	0.818592	3.25819	9.05947	0.00261337	0.029871	possible lysine decarboxylase domain containing protein, expressed	GO:0009733	response to auxin stimulus	P	Response
LOC_Os07g41160	0.537855	4.4237	8.3851	0.0037831	0.0397109	protein of unknown function DUF1675 domain containing protein, expressed	GO:0009733	response to auxin stimulus	P	Response
LOC_Os12g05050	1.37304	3.89833	36.5033	1.52406e-09	1.13709e-07	stem-specific protein TSJT1, putative, expressed	GO:0009733	response to auxin stimulus	P	Response
LOC_Os04g51990	1.41054	2.54806	19.422	1.04793e-05	0.000297706	transferase family domain containing protein, expressed	GO:0009734	auxin mediated signaling pathway	P	Signaling
LOC_Os04g51980	0.870465	2.72	8.14642	0.00431463	0.04412	transferase family domain containing protein, expressed	GO:0009734	auxin mediated signaling pathway	P	Signaling

## Sheet: IAA down
genes	logFC	logCPM	LR	PValue	FDR	NameLOC	GO	DescGO	SubOnt	category
LOC_Os03g09880	-1.57212	4.87574	28.0262	1.19686e-07	5.7405e-06	AIR12, putative, expressed	GO:0009734	auxin mediated signaling pathway	P	Signaling
LOC_Os04g48850	-0.816492	3.78683	9.18726	0.00243705	0.0283627	aminotransferase, classes I and II, domain containing protein, expressed	GO:0009733	response to auxin stimulus	P	Response
LOC_Os09g38130	-0.764884	3.43612	11.9178	0.000556008	0.00847941	auxin efflux carrier component, putative, expressed	GO:0055085	transmembrane transport	P	Transport
LOC_Os09g32984	-1.22176	0.844863	13.4257	0.000248207	0.0044332	auxin responsive protein, putative, expressed	GO:0003964	RNA-directed DNA polymerase activity	F	Response
LOC_Os05g33900	-0.856038	3.04722	10.0284	0.00154149	0.0197769	auxin-induced protein 5NG4, putative, expressed	GO:0016020	membrane	C	Response
LOC_Os05g41420	-1.80026	6.15722	40.3606	2.1116e-10	1.87916e-08	auxin-induced protein 5NG4, putative, expressed	GO:0016020	membrane	C	Response
LOC_Os01g04800	-1.9528	3.77163	30.6902	3.02689e-08	1.67682e-06	B3 DNA binding domain containing protein, expressed	GO:0009734	auxin mediated signaling pathway	P	Signaling
LOC_Os01g04750	-2.1287	0.388502	25.6013	4.19749e-07	1.77504e-05	B3 DNA binding domain containing protein, expressed	GO:0009734	auxin mediated signaling pathway	P	Signaling
LOC_Os12g42980	-0.767194	8.0883	13.1259	0.000291247	0.00501066	cysteine synthase, putative, expressed	GO:0009684	indoleacetic acid biosynthetic process	P	biosynthesis
LOC_Os09g04730	-1.07977	6.65266	24.9772	5.80118e-07	2.38491e-05	dehydrogenase/reductase SDR family member 2, putative, expressed	GO:0080026	response to indolebutyric acid stimulus	P	Response
LOC_Os08g44940	-1.18798	1.9776	12.0105	0.000529015	0.00813493	DUF260 domain containing protein, putative, expressed	GO:0009733	response to auxin stimulus	P	Response
LOC_Os07g05570	-0.853105	6.61587	17.138	3.47602e-05	0.000856786	ERD4 protein, putative, expressed	GO:0009733	response to auxin stimulus	P	Response
LOC_Os06g01860	-1.14908	3.23995	14.1781	0.000166292	0.00317935	expressed protein	GO:0009734	auxin mediated signaling pathway	P	Signaling
LOC_Os09g04339	-1.7991	1.86551	19.8482	8.38426e-06	0.00024575	expressed protein	GO:0009684	indoleacetic acid biosynthetic process	P	biosynthesis
LOC_Os05g12580	-0.6664	3.5029	7.99802	0.00468285	0.0468264	expressed protein	GO:0009684	indoleacetic acid biosynthetic process	P	biosynthesis
LOC_Os09g27050	-0.944187	5.89755	12.7872	0.000348998	0.00581462	HD domain containing protein, putative, expressed	GO:0009733	response to auxin stimulus	P	Response
LOC_Os08g03610	-1.06053	2.34151	8.70277	0.00317726	0.0345631	LSD1 zinc finger domain containing protein, expressed	GO:0009733	response to auxin stimulus	P	Response
LOC_Os03g43410	-0.636345	6.05643	10.9099	0.000956535	0.013363	OsIAA12 - Auxin-responsive Aux/IAA gene family member, expressed	GO:0046983	protein dimerization activity	F	Signaling
LOC_Os07g08460	-0.691056	4.68038	13.7209	0.000212082	0.0039065	OsIAA24 - Auxin-responsive Aux/IAA gene family member, expressed	GO:0046983	protein dimerization activity	F	Signaling
LOC_Os02g56120	-1.23175	1.20892	11.4401	0.000718759	0.0105337	OsIAA9 - Auxin-responsive Aux/IAA gene family member, expressed	GO:0005634	nucleus	C	Signaling
LOC_Os12g41600	-1.20009	2.15189	13.851	0.000197895	0.00368191	OsSAUR57 - Auxin-responsive SAUR gene family member, expressed	GO:0009733	response to auxin stimulus	P	Response
LOC_Os01g09670	-0.512577	5.25055	8.754	0.00308924	0.0338582	pollen-specific protein SF21, putative, expressed	GO:0060918	auxin transport	P	Transport
LOC_Os10g33900	-0.841373	2.63913	8.41834	0.00371455	0.0391776	possible lysine decarboxylase domain containing protein, expressed	GO:0009733	response to auxin stimulus	P	Response
LOC_Os03g01880	-0.889887	3.80475	13.2604	0.000271069	0.00474457	possible lysine decarboxylase domain containing protein, expressed	GO:0009733	response to auxin stimulus	P	Response
LOC_Os04g22080	-0.688847	5.33532	12.661	0.000373369	0.00612749	retrotransposon protein, putative, unclassified, expressed	GO:0009734	auxin mediated signaling pathway	P	Signaling
LOC_Os01g54480	-0.75454	6.37659	15.1419	9.97228e-05	0.00210075	serine/threonine protein kinase, putative, expressed	GO:0009733	response to auxin stimulus	P	Response
LOC_Os08g42530	-0.597911	4.48267	8.76853	0.00306472	0.0336861	SFC, putative, expressed	GO:0009733	response to auxin stimulus	P	Response
LOC_Os05g51390	-1.56405	1.66168	15.0213	0.000106304	0.00221599	uncharacterized protein PA4923, putative, expressed	GO:0009733	response to auxin stimulus	P	Response
LOC_Os01g51210	-0.681225	5.28189	11.3193	0.000767054	0.0110731	uncharacterized protein PA4923, putative, expressed	GO:0009733	response to auxin stimulus	P	Response

## Sheet: ET up
genes	logFC	logCPM	LR	PValue	FDR	NameLOC	GO	DescGO	SubOnt	category
LOC_Os04g10350	1.05088	2.85601	13.9605	0.000186692	0.003494	1-aminocyclopropane-1-carboxylate oxidase homolog 2, putative, expressed	GO:0055114	oxidation-reduction process	P	biosynthesis
LOC_Os06g48240	2.35686	1.51273	29.4137	5.84618e-08	3.03385e-06	AAA ATPase, putative, expressed	GO:0009723	response to ethylene stimulus	P	Response
LOC_Os03g46250	1.56309	3.4461	34.4545	4.36343e-09	2.97505e-07	acetyltransferase, GNAT family, putative, expressed	GO:0009873	ethylene mediated signaling pathway	P	Signaling
LOC_Os03g46200	2.55213	0.174272	32.0816	1.47828e-08	8.87728e-07	acetyltransferase, GNAT family, putative, expressed	GO:0009873	ethylene mediated signaling pathway	P	Signaling
LOC_Os01g64790	2.23751	0.383498	23.6773	1.13921e-06	4.23553e-05	AP2 domain containing protein, expressed	GO:0005634	nucleus	C	Signaling
LOC_Os08g34360	2.53584	0.367268	27.432	1.62716e-07	7.60679e-06	AP2 domain containing protein, expressed	GO:0005634	nucleus	C	Signaling
LOC_Os09g11480	1.18303	2.92648	16.5893	4.64127e-05	0.00109644	AP2 domain containing protein, expressed	GO:0005634	nucleus	C	Signaling
LOC_Os10g25170	0.844103	3.54783	9.34951	0.00223045	0.0264869	AP2 domain containing protein, expressed	GO:0005634	nucleus	C	Signaling
LOC_Os01g21120	1.17115	3.01303	9.26945	0.00233007	0.0274347	AP2 domain containing protein, expressed	GO:0005634	nucleus	C	Signaling
LOC_Os05g29810	1.66954	2.27254	21.3265	3.87346e-06	0.000124214	AP2 domain containing protein, expressed	GO:0005634	nucleus	C	Signaling
LOC_Os06g48250	1.14615	3.30507	13.0908	0.000296753	0.00509354	ATPase, putative, expressed	GO:0009723	response to ethylene stimulus	P	Response
LOC_Os07g05620	0.826363	6.95314	24.9737	5.81186e-07	2.38491e-05	CAMK_KIN1/SNF1/Nim1_like.28 - CAMK includes calcium/calmodulin depedent protein kinases, expressed	GO:0009723	response to ethylene stimulus	P	Response
LOC_Os06g04990	2.13294	2.74335	40.7253	1.75203e-10	1.58462e-08	early nodulin 93 ENOD93 protein, putative, expressed	GO:0009723	response to ethylene stimulus	P	Response
LOC_Os06g05000	1.03103	1.12558	9.18989	0.00243356	0.0283518	early nodulin 93 ENOD93 protein, putative, expressed	GO:0009723	response to ethylene stimulus	P	Response
LOC_Os06g39240	1.78464	0.652346	16.5602	4.71291e-05	0.0011097	endothelial differentiation-related factor 1, putative, expressed	GO:0009873	ethylene mediated signaling pathway	P	Signaling
LOC_Os05g06320	0.512541	6.05119	8.6187	0.00332729	0.0358955	ethylene receptor, putative, expressed	GO:0016020	membrane	C	Signaling
LOC_Os02g13710	1.06701	2.96124	8.78295	0.00304058	0.0335205	ethylene-responsive transcription factor TINY, putative, expressed	GO:0005634	nucleus	C	Signaling
LOC_Os12g24330	1.76484	4.27778	32.3833	1.26572e-08	7.81257e-07	expressed protein	GO:0009723	response to ethylene stimulus	P	Response
LOC_Os04g33110	0.80397	3.92114	13.3863	0.000253473	0.004505	expressed protein	GO:0009693	ethylene biosynthetic process	P	biosynthesis
LOC_Os08g32520	0.81626	4.63828	12.7761	0.000351077	0.00584048	expressed protein	GO:0009873	ethylene mediated signaling pathway	P	Signaling
LOC_Os03g10320	1.8888	2.63279	31.2947	2.21683e-08	1.26605e-06	expressed protein	GO:0009723	response to ethylene stimulus	P	Response
LOC_Os11g06020	1.24773	5.235	22.8469	1.75434e-06	6.19019e-05	homeobox domain containing protein, expressed	GO:0009873	ethylene mediated signaling pathway	P	Signaling
LOC_Os01g26120	1.75565	1.22263	24.5658	7.18137e-07	2.85183e-05	membrane associated DUF588 domain containing protein, putative, expressed	GO:0009723	response to ethylene stimulus	P	Response
LOC_Os02g08110	1.21013	0.248075	8.55492	0.0034459	0.0369592	membrane associated DUF588 domain containing protein, putative, expressed	GO:0009723	response to ethylene stimulus	P	Response
LOC_Os01g09280	1.0005	4.0507	22.4427	2.16508e-06	7.46579e-05	myb-related transcription activator, putative, expressed	GO:0009723	response to ethylene stimulus	P	Response
LOC_Os04g52140	0.512608	7.27789	8.14262	0.00432368	0.044131	protein kinase domain containing protein, expressed	GO:0010105	negative regulation of ethylene mediated signaling pathway	P	Signaling
LOC_Os07g41160	0.537855	4.4237	8.3851	0.0037831	0.0397109	protein of unknown function DUF1675 domain containing protein, expressed	GO:0009723	response to ethylene stimulus	P	Response
LOC_Os08g34640	0.670187	4.31767	10.0547	0.0015196	0.0195432	receptor-like protein kinase precursor, putative, expressed	GO:0009873	ethylene mediated signaling pathway	P	Signaling
LOC_Os07g44410	1.05992	5.38628	17.7105	2.57202e-05	0.000655096	WD40-like Beta Propeller Repeat family protein, expressed	GO:0009723	response to ethylene stimulus	P	Response
LOC_Os03g62370	0.691257	4.26211	9.00761	0.00268858	0.0304426	WD40-like Beta Propeller Repeat family protein, expressed	GO:0009723	response to ethylene stimulus	P	Response
LOC_Os01g18584	1.42515	3.33097	14.1855	0.000165644	0.00316969	WRKY9, expressed	GO:0009873	ethylene mediated signaling pathway	P	Signaling
LOC_Os02g28074	0.802972	5.82172	18.7264	1.50879e-05	0.00041429	XRN 5-3 exonuclease N-terminus family protein, expressed	GO:0009873	ethylene mediated signaling pathway	P	Signaling

## Sheet: ET down
genes	logFC	logCPM	LR	PValue	FDR	NameLOC	GO	DescGO	SubOnt	category
LOC_Os09g31400	-0.624375	6.26736	11.816	0.000587227	0.00888216	ethylene-insensitive 3, putative, expressed	GO:0005634	nucleus	C	Signaling
LOC_Os02g45420	-2.26758	2.8126	17.0256	3.68791e-05	0.000900971	AP2 domain containing protein, expressed	GO:0005634	nucleus	C	Signaling
LOC_Os08g36920	-1.60374	4.34871	8.39279	0.00376713	0.0395995	AP2 domain containing protein, expressed	GO:0005634	nucleus	C	Signaling
LOC_Os02g53180	-0.688069	4.43639	9.77263	0.00177129	0.0220382	1-aminocyclopropane-1-carboxylate oxidase protein, putative, expressed	GO:0055114	oxidation-reduction process	P	biosynthesis
LOC_Os08g30100	-3.12091	1.46333	30.5883	3.19012e-08	1.75845e-06	1-aminocyclopropane-1-carboxylate oxidase homolog 1, putative, expressed	GO:0055114	oxidation-reduction process	P	biosynthesis
LOC_Os05g05680	-0.721884	4.92724	9.84392	0.00170394	0.0213803	1-aminocyclopropane-1-carboxylate oxidase, putative, expressed	GO:0016706	oxidoreductase activity, acting on paired donors, with incorporation or reduction of molecular oxygen, 2-oxoglutarate as one donor, and incorporation of one atom each of oxygen into both donors	F	biosynthesis
LOC_Os02g52670	-1.80649	3.49396	14.0553	0.000177509	0.00335615	AP2 domain containing protein, expressed	GO:0005634	nucleus	C	Signaling
LOC_Os03g51740	-1.50516	4.70551	12.9172	0.000325578	0.00549821	aminotransferase, classes I and II, domain containing protein, expressed	GO:0042218	1-aminocyclopropane-1-carboxylate biosynthetic process	P	biosynthesis
LOC_Os04g48850	-0.816492	3.78683	9.18726	0.00243705	0.0283627	aminotransferase, classes I and II, domain containing protein, expressed	GO:0042218	1-aminocyclopropane-1-carboxylate biosynthetic process	P	biosynthesis
LOC_Os01g09700	-0.894834	3.29963	9.8975	0.00165504	0.0208969	aminotransferase, classes I and II, domain containing protein, expressed	GO:0042218	1-aminocyclopropane-1-carboxylate biosynthetic process	P	biosynthesis
LOC_Os05g05670	-1.05329	3.09141	11.7347	0.000613456	0.00920974	1-aminocyclopropane-1-carboxylate oxidase, putative, expressed	GO:0016706	oxidoreductase activity, acting on paired donors, with incorporation or reduction of molecular oxygen, 2-oxoglutarate as one donor, and incorporation of one atom each of oxygen into both donors	F	biosynthesis
LOC_Os04g31290	-1.58155	5.52374	34.0614	5.3401e-09	3.52263e-07	helix-loop-helix DNA-binding domain containing protein, expressed	GO:0071369	cellular response to ethylene stimulus	P	Response
LOC_Os12g16200	-1.0742	7.51389	26.8799	2.16502e-07	9.73116e-06	glutathione synthetase, chloroplast precursor, putative, expressed	GO:0009723	response to ethylene stimulus	P	Response
LOC_Os07g38840	-0.731585	4.15331	8.19386	0.00420324	0.0431801	expressed protein	GO:0009723	response to ethylene stimulus	P	Response
LOC_Os02g10700	-0.776198	8.98537	8.59801	0.00336531	0.0362	OsFBL7 - F-box domain and LRR containing protein, expressed	GO:0010105	negative regulation of ethylene mediated signaling pathway	P	Signaling
LOC_Os06g40360	-0.836296	7.81612	12.0386	0.000521088	0.00805215	OsFBL30 - F-box domain and LRR containing protein, expressed	GO:0010105	negative regulation of ethylene mediated signaling pathway	P	Signaling
LOC_Os09g27050	-0.944187	5.89755	12.7872	0.000348998	0.00581462	HD domain containing protein, putative, expressed	GO:0009723	response to ethylene stimulus	P	Response
LOC_Os01g45250	-0.866373	4.96278	8.7954	0.00301991	0.0333092	DUF1645 domain containing protein, putative, expressed	GO:0009873	ethylene mediated signaling pathway	P	Signaling
LOC_Os08g03610	-1.06053	2.34151	8.70277	0.00317726	0.0345631	LSD1 zinc finger domain containing protein, expressed	GO:0010104	regulation of ethylene mediated signaling pathway	P	Signaling
LOC_Os01g04750	-2.1287	0.388502	25.6013	4.19749e-07	1.77504e-05	B3 DNA binding domain containing protein, expressed	GO:0009873	ethylene mediated signaling pathway	P	Signaling
LOC_Os01g72360	-3.6125	4.30786	71.6515	2.56772e-17	6.39305e-15	expressed protein	GO:0009723	response to ethylene stimulus	P	Response
LOC_Os01g54480	-0.75454	6.37659	15.1419	9.97228e-05	0.00210075	serine/threonine protein kinase, putative, expressed	GO:0009723	response to ethylene stimulus	P	Response
LOC_Os01g04800	-1.9528	3.77163	30.6902	3.02689e-08	1.67682e-06	B3 DNA binding domain containing protein, expressed	GO:0009873	ethylene mediated signaling pathway	P	Signaling
LOC_Os07g48760	-1.1015	3.17064	14.009	0.000181935	0.00341942	CAMK_KIN1/SNF1/Nim1_like.32 - CAMK includes calcium/calmodulin depedent protein kinases, expressed	GO:0009723	response to ethylene stimulus	P	Response
LOC_Os05g35810	-1.47853	3.3032	22.9217	1.6874e-06	5.99217e-05	expressed protein	GO:0009723	response to ethylene stimulus	P	Response
LOC_Os07g05570	-0.853105	6.61587	17.138	3.47602e-05	0.000856786	ERD4 protein, putative, expressed	GO:0009723	response to ethylene stimulus	P	Response
LOC_Os02g58520	-1.68588	2.32714	24.578	7.13615e-07	2.83896e-05	CAMK_CAMK_like.16 - CAMK includes calcium/calmodulin depedent protein kinases, expressed	GO:0009723	response to ethylene stimulus	P	Response

## Sheet: CK up
genes	logFC	logCPM	LR	PValue	FDR	NameLOC	GO	DescGO	SubOnt	category
LOC_Os04g43840	0.818592	3.25819	9.05947	0.00261337	0.029871	possible lysine decarboxylase domain containing protein, expressed	GO:0009691	cytokinin biosynthetic process	P	biosynthesis
LOC_Os03g49050	1.03248	1.10392	9.09889	0.00255764	0.0294965	possible lysine decarboxylase domain containing protein, expressed	GO:0009691	cytokinin biosynthetic process	P	biosynthesis
LOC_Os01g71310	0.95919	3.50706	14.8301	0.000117645	0.00240045	cytokinin dehydrogenase precursor, putative, expressed	GO:0009690	cytokinin metabolic process	P	catabolism
LOC_Os07g13810	1.22424	2.33354	14.2874	0.000156913	0.00303936	cytokinin-N-glucosyltransferase 1, putative, expressed	GO:0016758	transferase activity, transferring hexosyl groups	F	conjugation
LOC_Os02g51930	2.1792	2.54873	39.8673	2.71813e-10	2.35278e-08	cytokinin-O-glucosyltransferase 2, putative, expressed	GO:0016758	transferase activity, transferring hexosyl groups	F	conjugation
LOC_Os02g36830	1.5669	0.474785	17.3009	3.19037e-05	0.000790777	cytokinin-O-glucosyltransferase 2, putative, expressed	GO:0016758	transferase activity, transferring hexosyl groups	F	conjugation
LOC_Os04g25370	1.50174	-0.1186	14.542	0.00013707	0.00271433	cytokinin-O-glucosyltransferase 2, putative, expressed	GO:0016758	transferase activity, transferring hexosyl groups	F	conjugation
LOC_Os02g28900	0.662866	4.61759	11.2658	0.000789476	0.0113597	cytokinin-O-glucosyltransferase 2, putative, expressed	GO:0016758	transferase activity, transferring hexosyl groups	F	conjugation
LOC_Os02g51910	0.937757	3.53712	10.296	0.00133317	0.0175321	cytokinin-O-glucosyltransferase 2, putative, expressed	GO:0016758	transferase activity, transferring hexosyl groups	F	conjugation
LOC_Os11g25454	0.845858	3.54105	9.37226	0.00220293	0.0262586	cytokinin-N-glucosyltransferase 1, putative, expressed	GO:0016758	transferase activity, transferring hexosyl groups	F	conjugation
LOC_Os02g11130	1.14984	0.335902	9.11892	0.00252979	0.0292576	cytokinin-O-glucosyltransferase 3, putative, expressed	GO:0016758	transferase activity, transferring hexosyl groups	F	conjugation
LOC_Os04g51980	0.870465	2.72	8.14642	0.00431463	0.04412	transferase family domain containing protein, expressed	GO:0009736	cytokinin mediated signaling pathway	P	Signaling
LOC_Os04g51990	1.41054	2.54806	19.422	1.04793e-05	0.000297706	transferase family domain containing protein, expressed	GO:0009736	cytokinin mediated signaling pathway	P	Signaling
LOC_Os07g48596	0.651404	3.54335	7.96336	0.00477337	0.0475171	Myb transcription factor, putative, expressed	GO:0009736	cytokinin mediated signaling pathway	P	Signaling

## Sheet: CK down
genes	logFC	logCPM	LR	PValue	FDR	NameLOC	GO	DescGO	SubOnt	category
LOC_Os05g51390	-1.56405	1.66168	15.0213	0.000106304	0.00221599	uncharacterized protein PA4923, putative, expressed	GO:0009691	cytokinin biosynthetic process	P	biosynthesis
LOC_Os10g33900	-0.841373	2.63913	8.41834	0.00371455	0.0391776	possible lysine decarboxylase domain containing protein, expressed	GO:0009691	cytokinin biosynthetic process	P	biosynthesis
LOC_Os01g51210	-0.681225	5.28189	11.3193	0.000767054	0.0110731	uncharacterized protein PA4923, putative, expressed	GO:0009691	cytokinin biosynthetic process	P	biosynthesis
LOC_Os03g01880	-0.889887	3.80475	13.2604	0.000271069	0.00474457	possible lysine decarboxylase domain containing protein, expressed	GO:0009691	cytokinin biosynthetic process	P	biosynthesis
LOC_Os04g44250	-1.03638	1.07233	8.64427	0.00328092	0.0354705	cytokinin-O-glucosyltransferase 3, putative, expressed	GO:0016758	transferase activity, transferring hexosyl groups	F	conjugation
LOC_Os08g04130	-1.03597	4.90021	24.998	5.73903e-07	2.36378e-05	copine-6, putative, expressed	GO:0009690	cytokinin metabolic process	P	metabolism

## Sheet: GA up
genes	logFC	logCPM	LR	PValue	FDR	Dir	NameLOC	GO	DescGO	SubOnt	category
LOC_Os08g44590	0.699394	5.21228	10.2861	0.00134034	0.017616	Down	gibberellin 20 oxidase 2, putative, expressed	GO:0055114	oxidation-reduction process	P	biosynthesis
LOC_Os03g63970	1.04545	4.77442	24.2927	8.27501e-07	3.21131e-05	Down	gibberellin 20 oxidase 1, putative, expressed	GO:0055114	oxidation-reduction process	P	biosynthesis
LOC_Os04g09900	2.51016	4.7907	34.5502	4.15397e-09	2.85863e-07	Down	ent-kaurene synthase, chloroplast precursor, putative, expressed	GO:0010333	terpene synthase activity	F	biosynthesis
LOC_Os02g17780	1.18762	1.87804	11.3902	0.000738335	0.0107637	Down	ent-kaurene synthase, chloroplast precursor, putative, expressed	GO:0010333	terpene synthase activity	F	biosynthesis
LOC_Os04g10060	1.93625	0.548148	12.7465	0.000356682	0.00592483	Down	ent-kaurene synthase, chloroplast precursor, putative, expressed	GO:0010333	terpene synthase activity	F	biosynthesis
LOC_Os06g37224	2.82972	3.87891	54.5365	1.52587e-13	2.13998e-11	Down	cytochrome P450, putative, expressed	GO:0009686	gibberellin biosynthetic process	P	biosynthesis
LOC_Os06g37300	2.3344	0.902548	27.2394	1.79754e-07	8.33007e-06	Down	cytochrome P450, putative, expressed	GO:0009686	gibberellin biosynthetic process	P	biosynthesis
LOC_Os07g01340	2.64973	-0.256733	30.1765	3.94469e-08	2.11136e-06	Down	gibberellin 2-beta-dioxygenase 7, putative, expressed	GO:0055114	oxidation-reduction process	P	catabolism
LOC_Os01g09280	1.0005	4.0507	22.4427	2.16508e-06	7.46579e-05	Down	myb-related transcription activator, putative, expressed	GO:0009739	response to gibberellin stimulus	P	Response
LOC_Os01g70730	1.22022	1.02318	10.2506	0.00136641	0.0179055	Down	flowering promoting factor-like 1, putative, expressed	GO:0009739	response to gibberellin stimulus	P	Response
LOC_Os06g20200	1.48737	0.281365	13.6193	0.000223868	0.00408286	Down	gibberellin receptor GID1L2, putative, expressed	GO:0016787	hydrolase activity	F	Signaling
LOC_Os11g13570	1.66403	3.18507	24.025	9.50951e-07	3.6394e-05	Down	gibberellin receptor GID1L2, putative, expressed	GO:0016787	hydrolase activity	F	Signaling
LOC_Os09g28630	1.09175	1.38852	9.23963	0.00236832	0.0277377	Down	gibberellin receptor, putative, expressed	GO:0016787	hydrolase activity	F	Signaling
LOC_Os01g32920	1.40281	-0.233314	12.4116	0.000426683	0.0068464	Down	ZOS1-08 - C2H2 zinc finger protein, expressed	GO:0009740	gibberellic acid mediated signaling pathway	P	Signaling
LOC_Os02g11040	2.18948	2.7409	47.9482	4.37636e-12	5.02465e-10	Down	expressed protein	GO:0009740	gibberellic acid mediated signaling pathway	P	Signaling
LOC_Os04g41710	0.837588	4.51781	14.2595	0.000159254	0.00306862	Down	expressed protein	GO:0009740	gibberellic acid mediated signaling pathway	P	Signaling
LOC_Os07g41200	0.685995	5.73706	10.7216	0.0010589	0.0145289	Down	expressed protein	GO:0009740	gibberellic acid mediated signaling pathway	P	Signaling
LOC_Os07g40000	1.53159	4.7936	21.4012	3.72541e-06	0.000119813	Down	DUF260 domain containing protein, putative, expressed	GO:0009740	gibberellic acid mediated signaling pathway	P	Signaling
LOC_Os03g33090	1.57868	3.31527	38.4432	5.63714e-10	4.66095e-08	Down	DUF260 domain containing protein, putative, expressed	GO:0009740	gibberellic acid mediated signaling pathway	P	Signaling
LOC_Os03g16170	1.78832	2.54958	26.3245	2.88609e-07	1.26891e-05	Down	protein phosphatase 2C, putative, expressed	GO:0009939	positive regulation of gibberellic acid mediated signaling pathway	P	Signaling
LOC_Os01g62760	0.973597	6.03306	23.037	1.58914e-06	5.68882e-05	Down	protein phosphatase 2C, putative, expressed	GO:0009939	positive regulation of gibberellic acid mediated signaling pathway	P	Signaling

## Sheet: GA down
genes	logFC	logCPM	LR	PValue	FDR	NameLOC	GO	DescGO	SubOnt	category
LOC_Os01g66100	-2.84838	0.196525	43.0533	5.32697e-11	5.20002e-09	gibberellin 20 oxidase 2, putative, expressed	GO:0055114	oxidation-reduction process	P	biosynthesis
LOC_Os07g36170	-0.906578	6.47689	10.704	0.00106902	0.0146134	chitin-inducible gibberellin-responsive protein, putative, expressed	GO:0005634	nucleus	C	Response
LOC_Os05g40384	-1.3858	3.55853	18.0461	2.15619e-05	0.000567447	cytochrome P450, putative, expressed	GO:0045487	gibberellin catabolic process	P	catabolism
LOC_Os01g54450	-1.97796	1.7774	14.7019	0.000125917	0.00253424	DUF584 domain containing protein, putative, expressed	GO:0009739	response to gibberellin stimulus	P	Response
LOC_Os07g05570	-0.853105	6.61587	17.138	3.47602e-05	0.000856786	ERD4 protein, putative, expressed	GO:0009739	response to gibberellin stimulus	P	Response
LOC_Os01g52410	-1.49634	4.46346	18.4057	1.78523e-05	0.000480084	myb-like DNA-binding domain containing protein, putative, expressed	GO:0009739	response to gibberellin stimulus	P	Response

[truncated: 6 more sheets: BR up, BR down, JA up, JA down, SA up, SA down]
