# Supplementary material for: Fast Regulation of Hormone Metabolism Contributes to Salt Tolerance in Rice (Oryza sativa spp. Japonica, L.) by Inducing Specific Morpho-Physiological Responses
Source: Plants (Basel). 2018 Sep 15;7(3):75. doi: 10.3390/plants7030075 (PMC6161274; doi:10.3390/plants7030075)
Supplement: Supplementary file 1 [file plants-07-00075-s001.zip › Table S5.xlsx]

## Sheet: ABA up
genes	logFC	logCPM	LR	PValue	FDR	NameLOC	GO	DescGO	SubOnt	category
LOC_Os06g02144	0.415334	7.41006	7.67562	0.00559718	0.022747	6-phosphogluconate dehydrogenase, decarboxylating, putative, expressed	GO:0009737	response to abscisic acid stimulus	P	Response
LOC_Os06g48240	1.83276	2.2887	39.1427	3.93943e-10	8.60318e-09	AAA ATPase, putative, expressed	GO:0009737	response to abscisic acid stimulus	P	Response
LOC_Os01g13200	0.62269	5.66495	17.4431	2.96029e-05	0.000240044	abscisic acid insensitive 8, putative, expressed	GO:0030244	cellulose biosynthetic process	P	Response
LOC_Os02g33820	2.01484	7.10401	41.9696	9.27027e-11	2.30872e-09	abscisic stress-ripening, putative, expressed	GO:0006950	response to stress	P	Response
LOC_Os01g72900	1.64391	2.67042	28.8309	7.898e-08	1.12675e-06	abscisic stress-ripening, putative, expressed	GO:0006950	response to stress	P	Response
LOC_Os01g72910	1.34578	3.90473	23.1583	1.49197e-06	1.63695e-05	abscisic stress-ripening, putative, expressed	GO:0006950	response to stress	P	Response
LOC_Os05g33050	0.373687	5.06235	5.97736	0.0144907	0.0497917	ABTB1 - Armadillo repeats with a Bric-a-Brac, Tramtrack, Broad Complex BTB domain, expressed	GO:0009737	response to abscisic acid stimulus	P	Response
LOC_Os08g09200	0.713518	8.54659	20.4756	6.03972e-06	5.77634e-05	aconitate hydratase protein, putative, expressed	GO:0009737	response to abscisic acid stimulus	P	Response
LOC_Os03g04410	0.536703	7.5854	14.2435	0.000160614	0.00107278	aconitate hydratase protein, putative, expressed	GO:0009737	response to abscisic acid stimulus	P	Response
LOC_Os04g58550	0.406182	5.41948	7.89444	0.00495869	0.0206039	acyl-CoA-binding domain-containing protein 6, putative, expressed	GO:0009737	response to abscisic acid stimulus	P	Response
LOC_Os09g26880	1.25178	7.92238	67.1035	2.57616e-16	1.61084e-14	aldehyde dehydrogenase, putative, expressed	GO:0009737	response to abscisic acid stimulus	P	Response
LOC_Os11g08300	0.970596	7.04442	48.3177	3.62474e-12	1.17156e-10	aldehyde dehydrogenase, putative, expressed	GO:0009737	response to abscisic acid stimulus	P	Response
LOC_Os04g39020	0.493943	5.67657	9.27177	0.00232712	0.0109601	aldehyde dehydrogenase, putative, expressed	GO:0009737	response to abscisic acid stimulus	P	Response
LOC_Os12g26290	1.18058	5.16587	29.3157	6.14967e-08	8.9344e-07	alpha-DOX2, putative, expressed	GO:0009737	response to abscisic acid stimulus	P	Response
LOC_Os04g48850	2.07595	2.25956	18.495	1.70348e-05	0.000147182	aminotransferase, classes I and II, domain containing protein, expressed	GO:0009737	response to abscisic acid stimulus	P	Response
LOC_Os03g44150	1.27086	5.79579	63.9576	1.27126e-15	7.20448e-14	aminotransferase, putative, expressed	GO:0009737	response to abscisic acid stimulus	P	Response
LOC_Os09g20330	3.74298	1.09748	57.3304	3.6842e-14	1.64406e-12	annexin, putative, expressed	GO:0009737	response to abscisic acid stimulus	P	Response
LOC_Os02g51750	1.11226	4.96047	53.0665	3.22449e-13	1.23527e-11	annexin, putative, expressed	GO:0009737	response to abscisic acid stimulus	P	Response
LOC_Os06g48250	1.0517	4.52478	24.0251	9.50861e-07	1.08806e-05	ATPase, putative, expressed	GO:0009737	response to abscisic acid stimulus	P	Response
LOC_Os12g29520	0.366768	7.02401	6.29302	0.0121215	0.0431199	auxin response factor, putative, expressed	GO:0009737	response to abscisic acid stimulus	P	Response
LOC_Os02g09060	0.51363	5.27983	12.0176	0.000527015	0.00301915	BRCA1-associated protein, putative, expressed	GO:0009688	abscisic acid biosynthetic process	P	Biosynthesis
LOC_Os01g53240	1.48504	4.61499	40.7827	1.70135e-10	3.96827e-09	BURP domain containing protein, expressed	GO:0009737	response to abscisic acid stimulus	P	Response
LOC_Os08g43090	0.472137	4.53862	8.32894	0.00390184	0.0169272	bZIP family transcription factor, putative, expressed	GO:0009737	response to abscisic acid stimulus	P	Response
LOC_Os06g41770	0.654309	5.24997	11.9215	0.00055489	0.00316432	bZIP transcription factor domain containing protein, expressed	GO:0009738	abscisic acid mediated signaling pathway	P	Signaling
LOC_Os07g44950	0.547708	5.08909	12.6438	0.000376804	0.00226391	bZIP transcription factor domain containing protein, expressed	GO:0009738	abscisic acid mediated signaling pathway	P	Signaling
LOC_Os06g10880	0.828553	2.82398	12.0561	0.000516244	0.00296653	bZIP transcription factor, putative, expressed	GO:0009738	abscisic acid mediated signaling pathway	P	Signaling
LOC_Os02g52780	0.745395	5.68931	12.2413	0.000467436	0.00272928	bZIP transcription factor, putative, expressed	GO:0009738	abscisic acid mediated signaling pathway	P	Signaling
LOC_Os06g14370	0.648164	4.89268	10.9993	0.000911476	0.00488686	caleosin related protein, putative, expressed	GO:0009737	response to abscisic acid stimulus	P	Response
LOC_Os01g64970	0.544959	5.51509	8.97658	0.00273463	0.0125266	CAMK_CAMK_like.11 - CAMK includes calcium/calmodulin depedent protein kinases, expressed	GO:0009738	abscisic acid mediated signaling pathway	P	Signaling
LOC_Os03g59390	0.695655	6.41131	24.5924	7.08321e-07	8.33138e-06	CAMK_CAMK_like.24 - CAMK includes calcium/calmodulin depedent protein kinases, expressed	GO:0009738	abscisic acid mediated signaling pathway	P	Signaling
LOC_Os09g33910	1.01851	1.83402	12.4772	0.000411958	0.0024395	CAMK_CAMK_like.39 - CAMK includes calcium/calmodulin depedent protein kinases, expressed	GO:0009738	abscisic acid mediated signaling pathway	P	Signaling
LOC_Os10g41490	1.29283	4.68766	49.3988	2.08877e-12	7.14024e-11	CAMK_CAMK_like.41 - CAMK includes calcium/calmodulin depedent protein kinases, expressed	GO:0009738	abscisic acid mediated signaling pathway	P	Signaling
LOC_Os07g05620	0.789317	5.03938	17.2622	3.25605e-05	0.000260737	CAMK_KIN1/SNF1/Nim1_like.28 - CAMK includes calcium/calmodulin depedent protein kinases, expressed	GO:0009738	abscisic acid mediated signaling pathway	P	Signaling
LOC_Os07g48100	0.659204	6.81629	16.0454	6.18423e-05	0.000464144	CAMK_KIN1/SNF1/Nim1_like.31 - CAMK includes calcium/calmodulin depedent protein kinases, expressed	GO:0009737	response to abscisic acid stimulus	P	Signaling
LOC_Os08g34240	0.974428	4.34603	35.46	2.60347e-09	4.91363e-08	CAMK_KIN1/SNF1/Nim1_like.33 - CAMK includes calcium/calmodulin depedent protein kinases, expressed	GO:0009737	response to abscisic acid stimulus	P	Signaling
LOC_Os12g03810	0.689074	4.87287	17.3681	3.07957e-05	0.000248151	CAMK_KIN1/SNF1/Nim1_like.37 - CAMK includes calcium/calmodulin depedent protein kinases, expressed	GO:0009738	abscisic acid mediated signaling pathway	P	Signaling
LOC_Os11g03970	0.536946	4.98518	11.201	0.000817553	0.00444939	CAMK_KIN1/SNF1/Nim1_like.5 - CAMK includes calcium/calmodulin depedent protein kinases, expressed	GO:0009738	abscisic acid mediated signaling pathway	P	Signaling
LOC_Os08g37800	0.418363	4.47231	6.56276	0.0104134	0.0381932	CAMK_KIN1/SNF1/Nim1_like_AMPKh.4 - CAMK includes calcium/calmodulin depedent protein kinases, expressed	GO:0009738	abscisic acid mediated signaling pathway	P	Signaling
LOC_Os05g45370	3.21095	1.10214	45.1838	1.79386e-11	5.09012e-10	cell cycle control protein, putative, expressed	GO:0009738	abscisic acid mediated signaling pathway	P	Signaling
LOC_Os02g07750	0.475064	5.45122	7.62804	0.00574679	0.0232768	cell cycle control protein, putative, expressed	GO:0009738	abscisic acid mediated signaling pathway	P	Signaling
LOC_Os06g45430	0.446682	5.48973	8.39318	0.00376632	0.0164468	cell cycle control protein, putative, expressed	GO:0009738	abscisic acid mediated signaling pathway	P	Signaling
LOC_Os12g26940	1.00068	2.40129	14.8742	0.000114926	0.000800085	CHASE domain containing protein, expressed	GO:0071215	cellular response to abscisic acid stimulus	P	Signaling
LOC_Os05g41490	3.84067	0.304954	33.7793	6.17326e-09	1.08544e-07	circadian clock coupling factor ZGT, putative, expressed	GO:0009738	abscisic acid mediated signaling pathway	P	Signaling
LOC_Os05g49170	0.852608	2.59623	12.2056	0.000476465	0.00277515	cold acclimation protein WCOR413, putative, expressed	GO:0009737	response to abscisic acid stimulus	P	Response
LOC_Os03g55850	0.782342	6.79109	27.2023	1.8324e-07	2.41642e-06	cold acclimation protein WCOR413, putative, expressed	GO:0009737	response to abscisic acid stimulus	P	Response
LOC_Os09g28354	1.06673	5.54093	33.2951	7.918e-09	1.37112e-07	CPuORF39 - conserved peptide uORF-containing transcript, expressed	GO:0009737	response to abscisic acid stimulus	P	Response
LOC_Os02g10650	0.523425	4.09952	8.60042	0.00336085	0.0149653	CRAL/TRIO domain containing protein, expressed	GO:0009738	abscisic acid mediated signaling pathway	P	Signaling
LOC_Os09g26900	0.528108	3.21994	6.18013	0.0129192	0.0454238	ctr copper transporter family protein, putative, expressed	GO:0009737	response to abscisic acid stimulus	P	Response
LOC_Os09g31514	0.55047	7.72425	14.6723	0.00012791	0.000879465	dihydroflavonol-4-reductase, putative, expressed	GO:0009737	response to abscisic acid stimulus	P	Response
LOC_Os11g01869	0.693406	3.30433	9.24659	0.00235934	0.0110788	double-stranded RNA binding motif containing protein, expressed	GO:0009737	response to abscisic acid stimulus	P	Response
LOC_Os05g05790	0.515155	4.38306	8.89264	0.00286323	0.013043	double-stranded RNA binding motif containing protein, expressed	GO:0009737	response to abscisic acid stimulus	P	Response
LOC_Os05g49440	4.41881	0.102735	62.9416	2.12928e-15	1.17436e-13	DUF1264 domain containing protein, putative, expressed	GO:0009737	response to abscisic acid stimulus	P	Response
LOC_Os12g39320	1.46612	5.31211	52.1059	5.25865e-13	1.94921e-11	DUF221 domain containing protein, expressed	GO:0009737	response to abscisic acid stimulus	P	Response
LOC_Os03g20670	0.805402	5.32577	21.8987	2.87433e-06	2.94476e-05	ELMO/CED-12 family protein, putative, expressed	GO:0009738	abscisic acid mediated signaling pathway	P	Signaling
LOC_Os05g07890	1.9518	0.34711	19.0793	1.25397e-05	0.000111001	embryo-specific 3, putative, expressed	GO:0009737	response to abscisic acid stimulus	P	Response
LOC_Os03g42810	1.41576	3.47176	36.9097	1.23728e-09	2.47841e-08	endonuclease/exonuclease/phosphatase family domain containing protein, expressed	GO:0009737	response to abscisic acid stimulus	P	Signaling
LOC_Os06g39240	1.61406	2.39462	24.5298	7.31696e-07	8.57201e-06	endothelial differentiation-related factor 1, putative, expressed	GO:0009737	response to abscisic acid stimulus	P	Response
LOC_Os04g32620	1.49406	4.38306	41.6281	1.10395e-10	2.68129e-09	ethylene-responsive transcription factor ERF114, putative, expressed	GO:0009737	response to abscisic acid stimulus	P	Response
LOC_Os02g53410	2.35717	3.39707	108.379	2.22048e-25	4.4757e-23	expressed protein	GO:0009738	abscisic acid mediated signaling pathway	P	Signaling
LOC_Os03g10320	2.23149	3.31446	78.6772	7.31342e-19	6.4022e-17	expressed protein	GO:0009738	abscisic acid mediated signaling pathway	P	Signaling
LOC_Os05g12630	2.03702	4.96783	45.5737	1.47004e-11	4.23553e-10	expressed protein	GO:0009737	response to abscisic acid stimulus	P	Response
LOC_Os06g10530	1.37634	1.59838	11.21	0.000813586	0.00443484	expressed protein	GO:0009738	abscisic acid mediated signaling pathway	P	Signaling
LOC_Os01g12000	1.37143	2.18968	23.1305	1.5137e-06	1.65738e-05	expressed protein	GO:0009738	abscisic acid mediated signaling pathway	P	Signaling
LOC_Os08g32520	1.0773	2.64373	15.678	7.50935e-05	0.000549368	expressed protein	GO:0009738	abscisic acid mediated signaling pathway	P	Signaling
LOC_Os12g05690	1.00007	2.86385	9.95757	0.00160189	0.00794843	expressed protein	GO:0009738	abscisic acid mediated signaling pathway	P	Signaling
LOC_Os05g46340	0.849337	5.27277	29.379	5.9519e-08	8.67156e-07	expressed protein	GO:0009737	response to abscisic acid stimulus	P	Response
LOC_Os12g27440	0.846363	2.75508	9.66772	0.00187534	0.00909677	expressed protein	GO:0009737	response to abscisic acid stimulus	P	Response
LOC_Os01g03750	0.758547	2.47166	6.39919	0.0114172	0.0410682	expressed protein	GO:0009688	abscisic acid biosynthetic process	P	Biosynthesis
LOC_Os09g33930	0.65591	5.6503	16.5684	4.69272e-05	0.000361704	farnesyltransferase/geranylgeranyltransferase type-1 subunitalpha, putative, expressed	GO:0009788	negative regulation of abscisic acid mediated signaling pathway	P	Signaling
LOC_Os08g35210	0.949329	6.23551	35.139	3.06986e-09	5.71521e-08	ferric reductase, putative, expressed	GO:0009738	abscisic acid mediated signaling pathway	P	Signaling
LOC_Os03g57140	0.389572	5.6167	6.83112	0.00895828	0.0337414	GLTP domain containing protein, putative, expressed	GO:0009738	abscisic acid mediated signaling pathway	P	Signaling
LOC_Os10g02814	0.963231	0.123861	5.9864	0.0144166	0.0495866	G-protein alpha subunit, putative, expressed	GO:0009737	response to abscisic acid stimulus	P	Signaling
LOC_Os07g42160	1.28688	4.49217	46.9918	7.12848e-12	2.18225e-10	HD domain containing protein, putative, expressed	GO:0009737	response to abscisic acid stimulus	P	Response
LOC_Os09g27050	0.810261	5.81543	22.2216	2.42925e-06	2.54324e-05	HD domain containing protein, putative, expressed	GO:0009737	response to abscisic acid stimulus	P	Response
LOC_Os10g21810	0.654167	7.24454	14.5224	0.000138502	0.000943777	histidine kinase, putative, expressed	GO:0071215	cellular response to abscisic acid stimulus	P	Response
LOC_Os01g69920	0.466893	7.14959	8.32604	0.00390807	0.0169506	histidine kinase, putative, expressed	GO:0071215	cellular response to abscisic acid stimulus	P	Response
LOC_Os02g51290	1.09239	2.82822	21.9549	2.79135e-06	2.86688e-05	HVA22, putative, expressed	GO:0009737	response to abscisic acid stimulus	P	Signaling
LOC_Os03g51010	0.860266	4.51877	15.864	6.80625e-05	0.00050457	hydrolase, alpha/beta fold family domain containing protein, expressed	GO:0009737	response to abscisic acid stimulus	P	Response
LOC_Os01g10250	0.591641	4.98227	12.9476	0.000320335	0.00197421	hydrolase, alpha/beta fold family domain containing protein, expressed	GO:0009737	response to abscisic acid stimulus	P	Response
LOC_Os01g26120	0.550245	4.05405	9.34025	0.00224175	0.0106188	membrane associated DUF588 domain containing protein, putative, expressed	GO:0009737	response to abscisic acid stimulus	P	Response
LOC_Os01g40660	1.30295	0.620451	10.7185	0.00106068	0.00556785	methyltransferase, putative, expressed	GO:0009738	abscisic acid mediated signaling pathway	P	Signaling
LOC_Os01g51870	1.20697	4.82259	36.7511	1.34218e-09	2.67552e-08	methyltransferase, putative, expressed	GO:0009738	abscisic acid mediated signaling pathway	P	Signaling
LOC_Os05g32630	0.860989	6.04932	31.5941	1.90002e-08	3.02209e-07	mitochondrial carrier protein, putative, expressed	GO:0009738	abscisic acid mediated signaling pathway	P	Response
LOC_Os08g44340	0.525117	7.02368	11.6321	0.000648234	0.00363477	monodehydroascorbate reductase, putative, expressed	GO:0009738	abscisic acid mediated signaling pathway	P	Signaling
LOC_Os08g42590	0.880208	8.30056	32.2303	1.36935e-08	2.24286e-07	mtN19, putative, expressed	GO:0009738	abscisic acid mediated signaling pathway	P	Signaling
LOC_Os07g37210	2.48457	2.17061	39.383	3.48317e-10	7.64736e-09	MYB family transcription factor, putative, expressed	GO:0009737	response to abscisic acid stimulus	P	Response
LOC_Os01g03720	1.92325	1.27863	26.2051	3.07017e-07	3.87244e-06	MYB family transcription factor, putative, expressed	GO:0009737	response to abscisic acid stimulus	P	Response
LOC_Os11g45740	1.62089	2.8911	22.2619	2.37882e-06	2.49425e-05	MYB family transcription factor, putative, expressed	GO:0009737	response to abscisic acid stimulus	P	Response
LOC_Os08g33150	1.36666	4.20644	17.3572	3.09725e-05	0.00024938	MYB family transcription factor, putative, expressed	GO:0009737	response to abscisic acid stimulus	P	Response
LOC_Os06g51260	0.558131	6.87828	12.7856	0.000349293	0.00212279	MYB family transcription factor, putative, expressed	GO:0009737	response to abscisic acid stimulus	P	Response
LOC_Os07g04700	0.532961	4.83747	8.64222	0.0032846	0.0146817	MYB family transcription factor, putative, expressed	GO:0009688	abscisic acid biosynthetic process	P	Biosynthesis
LOC_Os06g45840	0.663325	5.26587	16.2716	5.48805e-05	0.000416913	MYB transcription factor, putative, expressed	GO:0009737	response to abscisic acid stimulus	P	Response
LOC_Os10g33810	3.03051	1.21681	31.7162	1.78429e-08	2.84767e-07	myb-related protein Myb4, putative, expressed	GO:0009737	response to abscisic acid stimulus	P	Response
LOC_Os01g09280	0.566333	5.00475	13.8889	0.000193941	0.00127103	myb-related transcription activator, putative, expressed	GO:0009737	response to abscisic acid stimulus	P	Response
LOC_Os05g34830	1.73734	5.24376	90.1029	2.26088e-21	2.62773e-19	No apical meristem protein, putative, expressed	GO:0009788	negative regulation of abscisic acid mediated signaling pathway	P	Signaling
LOC_Os01g66120	0.992815	8.06181	22.6315	1.96245e-06	2.08962e-05	No apical meristem protein, putative, expressed	GO:0009788	negative regulation of abscisic acid mediated signaling pathway	P	Signaling
LOC_Os11g08210	0.47546	5.8794	7.54438	0.00601976	0.0242048	no apical meristem protein, putative, expressed	GO:0009788	negative regulation of abscisic acid mediated signaling pathway	P	Signaling
LOC_Os05g51590	0.792117	6.93646	24.5167	7.36696e-07	8.62568e-06	N-rich protein, putative, expressed	GO:0009738	abscisic acid mediated signaling pathway	P	Signaling
LOC_Os04g33820	4.82576	0.96426	73.9363	8.06797e-18	6.19307e-16	OsFBX132 - F-box domain containing protein, expressed	GO:0009738	abscisic acid mediated signaling pathway	P	Signaling
LOC_Os11g05660	0.612705	2.28702	6.17733	0.0129397	0.045488	OsFBX396 - F-box domain containing protein, expressed	GO:0009738	abscisic acid mediated signaling pathway	P	Signaling
LOC_Os01g55940	1.05878	1.42764	7.0562	0.00789912	0.0303513	OsGH3.2 - Probable indole-3-acetic acid-amido synthetase, expressed	GO:0009738	abscisic acid mediated signaling pathway	P	Response
LOC_Os07g40290	1.85672	3.89484	41.099	1.44708e-10	3.44155e-09	OsGH3.8 - Probable indole-3-acetic acid-amido synthetase, expressed	GO:0009738	abscisic acid mediated signaling pathway	P	Signaling
LOC_Os05g04700	1.35047	7.11523	60.0517	9.2398e-15	4.56926e-13	OsRCI2-6 - Hydrophobic protein LTI6B, expressed	GO:0009737	response to abscisic acid stimulus	P	Response
LOC_Os06g43280	0.438353	4.28405	6.54984	0.0104893	0.0383894	paxneb-related protein, putative, expressed	GO:0009737	response to abscisic acid stimulus	P	Response
LOC_Os06g40170	0.965993	1.03558	6.28441	0.0121805	0.043285	phospholipase D, putative, expressed	GO:0009738	abscisic acid mediated signaling pathway	P	Signaling
LOC_Os01g20860	0.894589	3.71853	13.3847	0.000253679	0.00161369	phospholipase D. Active site motif family protein, expressed	GO:0009738	abscisic acid mediated signaling pathway	P	Signaling
LOC_Os01g52560	0.717754	3.77261	14.8556	0.000116066	0.00080693	Plant PDR ABC transporter associated domain containing protein, expressed	GO:0009737	response to abscisic acid stimulus	P	Response
LOC_Os08g42570	3.62179	0.662671	35.5475	2.4891e-09	4.71508e-08	plant protein of unknown function domain containing protein, expressed	GO:0009737	response to abscisic acid stimulus	P	Response
LOC_Os02g32860	0.627856	3.8827	12.2603	0.000462702	0.00270511	poly synthetase 3, putative, expressed	GO:0009737	response to abscisic acid stimulus	P	Response
LOC_Os05g01444	1.12612	0.147999	8.44216	0.00366621	0.0161088	polygalacturonase inhibitor precursor, putative, expressed	GO:0009738	abscisic acid mediated signaling pathway	P	Signaling
LOC_Os04g59630	0.707169	2.27134	6.75716	0.00933721	0.0349691	prenylcysteine oxidase 1 precursor, putative, expressed	GO:0009738	abscisic acid mediated signaling pathway	P	Signaling
LOC_Os10g39670	0.489382	5.34338	9.72126	0.00182149	0.00885854	protein kinase family protein, putative, expressed	GO:0009737	response to abscisic acid stimulus	P	Response
LOC_Os02g38690	0.992772	0.998292	7.92665	0.00487119	0.0203019	protein phosphatase 2C containing protein, expressed	GO:0009737	response to abscisic acid stimulus	P	Signaling
LOC_Os09g15670	3.33088	4.11064	111.631	4.30497e-26	9.3223e-24	protein phosphatase 2C, putative, expressed	GO:0009788	negative regulation of abscisic acid mediated signaling pathway	P	Signaling
LOC_Os05g38290	2.83949	1.70749	41.1725	1.39372e-10	3.33004e-09	protein phosphatase 2C, putative, expressed	GO:0009738	abscisic acid mediated signaling pathway	P	Signaling
LOC_Os01g40094	1.1021	6.67081	26.1866	3.09964e-07	3.90482e-06	protein phosphatase 2C, putative, expressed	GO:0009738	abscisic acid mediated signaling pathway	P	Signaling
LOC_Os03g16170	1.09917	5.26535	21.2861	3.95587e-06	3.93712e-05	protein phosphatase 2C, putative, expressed	GO:0009738	abscisic acid mediated signaling pathway	P	Signaling
LOC_Os01g62760	0.99328	6.05409	38.6739	5.00863e-10	1.06885e-08	protein phosphatase 2C, putative, expressed	GO:0009788	negative regulation of abscisic acid mediated signaling pathway	P	Signaling
LOC_Os02g50860	0.902765	4.83013	31.4535	2.04273e-08	3.23005e-07	ras-related protein, putative, expressed	GO:0009788	negative regulation of abscisic acid mediated signaling pathway	P	Signaling
LOC_Os06g41840	0.820461	4.78841	23.3245	1.36844e-06	1.51352e-05	reductase, putative, expressed	GO:0009737	response to abscisic acid stimulus	P	Response
LOC_Os09g31490	0.609884	3.20377	7.05877	0.00788781	0.0303191	reductase, putative, expressed	GO:0009737	response to abscisic acid stimulus	P	Response
LOC_Os01g53294	1.14004	5.35132	42.5833	6.77343e-11	1.72668e-09	respiratory burst oxidase protein B, putative, expressed	GO:0009738	abscisic acid mediated signaling pathway	P	Signaling
LOC_Os10g31330	0.927514	8.75958	13.0488	0.000303479	0.00188217	retrotransposon protein, putative, unclassified, expressed	GO:0009737	response to abscisic acid stimulus	P	Response
LOC_Os05g42210	1.71209	2.99526	47.2995	6.09265e-12	1.88478e-10	serine/threonine-protein kinase receptor precursor, putative, expressed	GO:0009738	abscisic acid mediated signaling pathway	P	Signaling
LOC_Os03g58170	0.815494	4.61919	22.4285	2.18114e-06	2.30223e-05	stem-specific protein TSJT1, putative, expressed	GO:0009737	response to abscisic acid stimulus	P	Signaling
LOC_Os12g05050	0.481342	6.73649	8.7054	0.00317268	0.0142632	stem-specific protein TSJT1, putative, expressed	GO:0009737	response to abscisic acid stimulus	P	Response
LOC_Os06g39050	0.963347	0.846859	6.57976	0.0103145	0.0379385	syntaxin, putative, expressed	GO:0009738	abscisic acid mediated signaling pathway	P	Signaling
LOC_Os02g03280	0.424154	5.85767	7.0329	0.00800255	0.0306742	transmembrane BAX inhibitor motif-containing protein, putative, expressed	GO:0009738	abscisic acid mediated signaling pathway	P	Signaling
LOC_Os07g44410	2.03295	7.14505	112.244	3.16009e-26	6.91589e-24	WD40-like Beta Propeller Repeat family protein, expressed	GO:0009738	abscisic acid mediated signaling pathway	P	Signaling
LOC_Os07g43940	0.770185	5.24889	25.418	4.61602e-07	5.63231e-06	X8 domain containing protein, expressed	GO:0009738	abscisic acid mediated signaling pathway	P	Signaling
LOC_Os03g08320	2.61468	5.71007	75.8079	3.12654e-18	2.53225e-16	ZIM domain containing protein, putative, expressed	GO:0009738	abscisic acid mediated signaling pathway	P	Signaling
LOC_Os10g25290	0.872497	4.86157	7.14979	0.00749727	0.0290733	ZIM domain containing protein, putative, expressed	GO:0009738	abscisic acid mediated signaling pathway	P	Signaling
LOC_Os01g42080	0.521909	4.26108	8.69446	0.00319179	0.0143366	zinc ion binding protein, putative, expressed	GO:0009738	abscisic acid mediated signaling pathway	P	Signaling

## Sheet: ABA down
genes	logFC	logCPM	LR	PValue	FDR	NameLOC	GO	DescGO	SubOnt	category
LOC_Os05g48160	-0.644647	6.11222	15.837	6.90391e-05	0.000511257	2Fe-2S iron-sulfur cluster binding domain containing protein, expressed	GO:0009688	abscisic acid biosynthetic process	P	biosynthesis
LOC_Os03g48040	-0.911831	6.1287	26.6241	2.47143e-07	3.18161e-06	2Fe-2S iron-sulfur cluster binding domain containing protein, expressed	GO:0009688	abscisic acid biosynthetic process	P	biosynthesis
LOC_Os11g29400	-0.886222	7.37129	36.1797	1.79931e-09	3.48468e-08	6-phosphogluconate dehydrogenase, decarboxylating, putative, expressed	GO:0009737	response to abscisic acid stimulus	P	Response
LOC_Os12g42280	-1.40124	2.41317	31.5347	1.95909e-08	3.10257e-07	9-cis-epoxycarotenoid dioxygenase 1, chloroplast precursor, putative, expressed	GO:0009688	abscisic acid biosynthetic process	P	biosynthesis
LOC_Os05g04610	-0.614614	5.58944	12.3121	0.000450024	0.00264059	ABC transporter, ATP-binding protein, putative, expressed	GO:0009738	abscisic acid mediated signaling pathway	P	Response
LOC_Os06g36090	-0.621299	7.73233	12.5164	0.0004034	0.00239709	ABC-2 type transporter, putative, expressed	GO:0009737	response to abscisic acid stimulus	P	transport
LOC_Os04g34600	-0.659197	4.35006	13.0145	0.000309096	0.0019124	abscisic stress-ripening, putative, expressed	GO:0006950	response to stress	P	Response
LOC_Os07g48290	-0.490632	5.48903	7.19773	0.00729958	0.0284245	AGC_AGC_other_RS6K_like.2 - ACG kinases include homologs to PKA, PKG and PKC, expressed	GO:0009738	abscisic acid mediated signaling pathway	P	Signaling
LOC_Os04g57560	-0.615569	7.53039	14.6986	0.000126139	0.000868452	amine oxidase, flavin-containing, domain containing protein, expressed	GO:0009737	response to abscisic acid stimulus	P	Response
LOC_Os05g28180	-0.397164	5.58742	6.54253	0.0105326	0.0384928	AMP deaminase, putative, expressed	GO:0009737	response to abscisic acid stimulus	P	Response
LOC_Os05g31750	-0.523369	5.21314	8.82785	0.00296668	0.0134429	annexin, putative, expressed	GO:0009737	response to abscisic acid stimulus	P	Response
LOC_Os07g26630	-1.44976	0.651051	10.9542	0.000933911	0.00498894	aquaporin protein, putative, expressed	GO:0009737	response to abscisic acid stimulus	P	Response
LOC_Os04g16450	-0.809682	5.23559	13.7761	0.000205938	0.00134068	aquaporin protein, putative, expressed	GO:0009737	response to abscisic acid stimulus	P	Response
LOC_Os02g41860	-1.23161	7.89139	57.6736	3.09425e-14	1.40519e-12	aquaporin protein, putative, expressed	GO:0009737	response to abscisic acid stimulus	P	Response
LOC_Os03g05290	-0.784829	7.37157	25.6214	4.15411e-07	5.11727e-06	aquaporin protein, putative, expressed	GO:0009737	response to abscisic acid stimulus	P	Response
LOC_Os01g70270	-0.54216	8.58374	8.07271	0.00449369	0.0189668	auxin response factor, putative, expressed	GO:0009737	response to abscisic acid stimulus	P	Response
LOC_Os08g01090	-0.349552	5.69949	5.98107	0.0144602	0.0497073	B3 DNA binding domain containing protein, expressed	GO:0009737	response to abscisic acid stimulus	P	Response
LOC_Os02g39360	-0.660355	7.34299	16.626	4.55227e-05	0.000352462	B-box zinc finger family protein, putative, expressed	GO:0009737	response to abscisic acid stimulus	P	transport
LOC_Os01g09800	-0.563753	3.97253	7.00233	0.00814039	0.0310867	BTBA1 - Bric-a-Brac,Tramtrack, Broad Complex BTB domain with Ankyrin repeat region, expressed	GO:0009738	abscisic acid mediated signaling pathway	P	Response
LOC_Os03g46440	-0.785633	6.44455	27.8106	1.33794e-07	1.82037e-06	BTBA4 - Bric-a-Brac,Tramtrack, Broad Complex BTB domain with Ankyrin repeat region, expressed	GO:0009738	abscisic acid mediated signaling pathway	P	Signaling
LOC_Os05g12640	-1.73428	3.30388	35.13	3.08409e-09	5.73652e-08	BURP domain containing protein, expressed	GO:0009737	response to abscisic acid stimulus	P	Response
LOC_Os06g39960	-0.959859	2.78309	15.0852	0.000102766	0.000725355	bZIP transcription factor domain containing protein, expressed	GO:0009737	response to abscisic acid stimulus	P	Response
LOC_Os12g40920	-1.67785	3.35509	50.8366	1.00382e-12	3.57018e-11	bZIP transcription factor domain containing protein, expressed	GO:0071215	cellular response to abscisic acid stimulus	P	Response
LOC_Os01g61590	-0.829582	3.83428	17.7837	2.47493e-05	0.000204557	CAMK_CAMK_like.1 - CAMK includes calcium/calmodulin depedent protein kinases, expressed	GO:0009738	abscisic acid mediated signaling pathway	P	Signaling
LOC_Os02g46090	-0.476012	4.23722	6.65643	0.00987987	0.0366016	CAMK_CAMK_like.15 - CAMK includes calcium/calmodulin depedent protein kinases, expressed	GO:0009737	response to abscisic acid stimulus	P	Signaling
LOC_Os03g48270	-0.534056	4.86708	8.64198	0.00328503	0.0146817	CAMK_CAMK_like.21 - CAMK includes calcium/calmodulin depedent protein kinases, expressed	GO:0009738	abscisic acid mediated signaling pathway	P	Signaling
LOC_Os07g38120	-0.867911	6.11817	21.9365	2.81822e-06	2.89304e-05	CAMK_CAMK_like.34 - CAMK includes calcium/calmodulin depedent protein kinases, expressed	GO:0009738	abscisic acid mediated signaling pathway	P	Signaling
LOC_Os07g42940	-0.884337	6.73706	22.859	1.74332e-06	1.87473e-05	CAMK_CAMK_like.7 - CAMK includes calcium/calmodulin depedent protein kinases, expressed	GO:0009738	abscisic acid mediated signaling pathway	P	Signaling
LOC_Os01g43410	-0.557852	6.35104	13.568	0.000230069	0.00147859	CAMK_CAMK_like.9 - CAMK includes calcium/calmodulin depedent protein kinases, expressed	GO:0009738	abscisic acid mediated signaling pathway	P	Signaling
LOC_Os02g08140	-0.533323	5.15694	11.333	0.000761398	0.00418362	CAMK_KIN1/SNF1/Nim1_like.14 - CAMK includes calcium/calmodulin depedent protein kinases, expressed	GO:0009738	abscisic acid mediated signaling pathway	P	Signaling
LOC_Os03g20380	-0.860466	8.28028	31.3208	2.18726e-08	3.4296e-07	CAMK_KIN1/SNF1/Nim1_like.2 - CAMK includes calcium/calmodulin depedent protein kinases, expressed	GO:0009738	abscisic acid mediated signaling pathway	P	Signaling
LOC_Os06g49430	-0.555538	6.94385	10.9025	0.000960367	0.00511169	CGMC_MAPKCMGC_2.11 - CGMC includes CDA, MAPK, GSK3, and CLKC kinases, expressed	GO:0009738	abscisic acid mediated signaling pathway	P	Signaling
LOC_Os05g47850	-0.872389	6.96231	37.7066	8.22248e-10	1.70003e-08	chloroplastic group IIA intron splicing facilitator CRS1, chloroplast precursor, putative, expressed	GO:0009737	response to abscisic acid stimulus	P	Response
LOC_Os07g40710	-0.429105	5.39516	8.41707	0.00371714	0.0162804	circadian clock coupling factor-related, putative, expressed	GO:0009738	abscisic acid mediated signaling pathway	P	Signaling
LOC_Os06g40510	-0.615155	5.28485	17.2838	3.21915e-05	0.000258205	CRAL/TRIO domain containing protein, expressed	GO:0009738	abscisic acid mediated signaling pathway	P	Signaling
LOC_Os03g18600	-2.32277	4.56	103.639	2.42805e-24	4.16249e-22	cyclase/dehydrase family protein, putative, expressed	GO:0010427	abscisic acid binding	F	transport
LOC_Os09g28390	-1.23644	3.97301	38.0429	6.92055e-10	1.43953e-08	cytochrome P450, putative, expressed	GO:0010295	(+)-abscisic acid 8'-hydroxylase activity	F	Catabolism
LOC_Os02g47470	-1.73827	5.60295	18.1537	2.03769e-05	0.000172437	cytochrome P450, putative, expressed	GO:0010295	(+)-abscisic acid 8'-hydroxylase activity	F	Catabolism
LOC_Os05g37250	-1.21619	3.03953	28.6568	8.64111e-08	1.22175e-06	cytochrome P450, putative, expressed	GO:0009738	abscisic acid mediated signaling pathway	P	Signaling
LOC_Os02g57530	-0.453888	4.6467	7.57787	0.00590893	0.023835	ethylene receptor, putative, expressed	GO:0009738	abscisic acid mediated signaling pathway	P	Signaling
LOC_Os05g39610	-0.582712	5.85951	12.5677	0.000392467	0.00234296	exo70 exocyst complex subunit domain containing protein, expressed	GO:0009738	abscisic acid mediated signaling pathway	P	Signaling
LOC_Os06g39912	-0.352888	6.7891	6.47283	0.0109536	0.0397808	expressed protein	GO:0009737	response to abscisic acid stimulus	P	Response
LOC_Os09g39970	-0.813693	4.99468	23.4192	1.30272e-06	1.44706e-05	expressed protein	GO:0009737	response to abscisic acid stimulus	P	Response
LOC_Os07g07900	-1.21426	2.63011	20.0205	7.66182e-06	7.18737e-05	expressed protein	GO:0009737	response to abscisic acid stimulus	P	Response
LOC_Os01g72360	-1.65311	1.54539	11.6883	0.000628943	0.00353418	expressed protein	GO:0009738	abscisic acid mediated signaling pathway	P	Signaling
LOC_Os07g46510	-1.91119	2.74371	39.4226	3.41321e-10	7.51429e-09	expressed protein	GO:0009738	abscisic acid mediated signaling pathway	P	Signaling
LOC_Os03g19260	-0.863694	1.73421	6.79348	0.00914913	0.0343209	expressed protein	GO:0009738	abscisic acid mediated signaling pathway	P	Signaling
LOC_Os01g49210	-0.953072	1.65722	9.75321	0.0017901	0.00871621	expressed protein	GO:0009738	abscisic acid mediated signaling pathway	P	Signaling
LOC_Os11g10320	-0.956865	6.59183	36.3862	1.61841e-09	3.17085e-08	expressed protein	GO:0009737	response to abscisic acid stimulus	P	Response
LOC_Os08g26220	-3.15978	3.95216	167.187	3.04543e-38	1.60642e-35	expressed protein	GO:0009737	response to abscisic acid stimulus	P	Response
LOC_Os02g50810	-0.70099	2.60042	7.91741	0.00489614	0.0203976	expressed protein	GO:0009738	abscisic acid mediated signaling pathway	P	Signaling
LOC_Os01g64660	-0.821789	9.79864	17.9921	2.21824e-05	0.000185804	fructose-1,6-bisphosphatase, putative, expressed	GO:0009737	response to abscisic acid stimulus	P	Response
LOC_Os03g50860	-0.505746	6.31336	14.2551	0.000159627	0.00106757	histidine kinase, putative, expressed	GO:0071215	cellular response to abscisic acid stimulus	P	Response
LOC_Os06g39906	-0.684745	5.45743	20.1816	7.04282e-06	6.64628e-05	homeobox domain containing protein, expressed	GO:0009737	response to abscisic acid stimulus	P	Response
LOC_Os01g52780	-1.14632	2.05852	6.21736	0.0126504	0.0446847	HVA22, putative, expressed	GO:0009737	response to abscisic acid stimulus	P	Signaling
LOC_Os12g09580	-0.663855	3.79083	12.1939	0.00047946	0.00278865	leafbladeless1, putative, expressed	GO:0009737	response to abscisic acid stimulus	P	Response
LOC_Os08g27040	-0.399231	5.79534	7.11527	0.007643	0.0295215	lipid phosphatase protein, putative, expressed	GO:0009738	abscisic acid mediated signaling pathway	P	Signaling
LOC_Os01g47580	-1.30332	1.06053	15.8041	7.02496e-05	0.000518914	lipid phosphatase protein, putative, expressed	GO:0009738	abscisic acid mediated signaling pathway	P	Signaling
LOC_Os08g06280	-0.565704	5.66895	13.872	0.000195697	0.0012805	LSD1 zinc finger domain containing protein, expressed	GO:0009737	response to abscisic acid stimulus	P	Response
LOC_Os04g56620	-0.487433	6.55298	12.9275	0.000323798	0.00199257	molybdopterin biosynthesis protein CNX1, putative, expressed	GO:0009738	abscisic acid mediated signaling pathway	P	Signaling
LOC_Os03g57149	-0.64939	5.06745	9.01929	0.00267145	0.0122782	mTERF domain containing protein, expressed	GO:0009737	response to abscisic acid stimulus	P	Response
LOC_Os02g46030	-0.650811	6.08059	20.2085	6.94447e-06	6.56786e-05	MYB family transcription factor, putative, expressed	GO:0009737	response to abscisic acid stimulus	P	Response
LOC_Os02g22020	-1.09037	1.1183	11.1974	0.000819099	0.00445457	MYB family transcription factor, putative, expressed	GO:0009737	response to abscisic acid stimulus	P	Response
LOC_Os08g06110	-0.72711	10.0027	11.5837	0.000665324	0.00371931	MYB family transcription factor, putative, expressed	GO:0009737	response to abscisic acid stimulus	P	Response
LOC_Os02g45670	-0.416808	6.39665	7.97912	0.00473199	0.0198262	myb-like DNA-binding domain containing protein, expressed	GO:0009737	response to abscisic acid stimulus	P	Response
LOC_Os06g24070	-0.485168	8.54197	9.37998	0.00219368	0.0104198	myb-like DNA-binding domain containing protein, expressed	GO:0009737	response to abscisic acid stimulus	P	Response
LOC_Os11g06420	-0.474868	4.8792	9.0611	0.00261105	0.0120544	OsFBT13 - F-box and tubby domain containing protein, expressed	GO:0009738	abscisic acid mediated signaling pathway	P	Signaling
LOC_Os07g44180	-0.616287	4.63287	11.0921	0.00086695	0.00468107	OsRCI2-10 - Hydrophobic protein LTI6A, expressed	GO:0009737	response to abscisic acid stimulus	P	Response
LOC_Os10g40590	-0.586698	5.22519	8.76395	0.00307243	0.0138884	oxysterol-binding protein, putative, expressed	GO:0009738	abscisic acid mediated signaling pathway	P	Signaling
LOC_Os02g52420	-0.913921	5.93276	38.5624	5.3031e-10	1.12354e-08	peptidase, M24 family protein, putative, expressed	GO:0009737	response to abscisic acid stimulus	P	Response
LOC_Os03g62790	-0.488397	5.43487	11.2446	0.00079854	0.00436904	pirin, putative, expressed	GO:0009738	abscisic acid mediated signaling pathway	P	Signaling
LOC_Os05g03972	-2.20847	-0.0238197	26.9761	2.05983e-07	2.70076e-06	plant protein of unknown function domain containing protein, expressed	GO:0009737	response to abscisic acid stimulus	P	Response
LOC_Os03g06730	-0.676568	3.35412	8.63061	0.00330561	0.0147576	plant protein of unknown function domain containing protein, expressed	GO:0009737	response to abscisic acid stimulus	P	Response
LOC_Os08g26710	-1.94476	6.25036	85.2712	2.60131e-20	2.63616e-18	plant protein of unknown function domain containing protein, expressed	GO:0009737	response to abscisic acid stimulus	P	Response
LOC_Os01g19610	-0.594156	3.6295	7.08103	0.00779042	0.0300065	plant protein of unknown function domain containing protein, expressed	GO:0009737	response to abscisic acid stimulus	P	Response
LOC_Os11g33970	-1.02104	2.30516	14.6301	0.000130808	0.000897293	plant protein of unknown function domain containing protein, expressed	GO:0009737	response to abscisic acid stimulus	P	Response
LOC_Os07g43900	-0.423407	5.61427	8.84928	0.00293205	0.0133123	protein kinase domain containing protein, expressed	GO:0009738	abscisic acid mediated signaling pathway	P	Signaling
LOC_Os03g56470	-0.493578	5.87425	10.1249	0.00146279	0.00736297	protein kinase family protein, putative, expressed	GO:0009738	abscisic acid mediated signaling pathway	P	Signaling
LOC_Os03g60650	-0.543786	5.62081	10.261	0.00135874	0.00690002	protein phosphatase 2C, putative, expressed	GO:0009738	abscisic acid mediated signaling pathway	P	Signaling
LOC_Os12g09640	-1.42787	2.95871	22.0909	2.60034e-06	2.69221e-05	protein phosphatase 2C, putative, expressed	GO:0009738	abscisic acid mediated signaling pathway	P	Signaling
LOC_Os12g43600	-0.66406	9.90665	10.6001	0.00113083	0.00588949	RNA recognition motif containing protein, expressed	GO:0009737	response to abscisic acid stimulus	P	Response
LOC_Os03g25960	-0.989649	6.12034	51.0987	8.78352e-13	3.159e-11	RNA recognition motif containing protein, putative, expressed	GO:0009737	response to abscisic acid stimulus	P	Response
LOC_Os07g43810	-0.736951	7.87565	23.8922	1.01883e-06	1.16055e-05	RNA recognition motif containing protein, putative, expressed	GO:0009737	response to abscisic acid stimulus	P	Response
LOC_Os03g30550	-0.411178	5.21304	7.80799	0.00520156	0.0214127	RNA-binding protein-like, putative, expressed	GO:0009737	response to abscisic acid stimulus	P	Response
LOC_Os01g54480	-0.597704	5.53836	11.9215	0.000554892	0.00316432	serine/threonine protein kinase, putative, expressed	GO:0009738	abscisic acid mediated signaling pathway	P	Signaling
LOC_Os08g06640	-0.640588	6.11473	16.3937	5.14556e-05	0.000393804	stress-induced protein, putative, expressed	GO:0009737	response to abscisic acid stimulus	P	Response
LOC_Os03g56220	-1.31951	4.78397	30.0392	4.23397e-08	6.33003e-07	stress-induced protein, putative, expressed	GO:0009737	response to abscisic acid stimulus	P	Response
LOC_Os07g04150	-1.07397	1.96059	9.23275	0.00237724	0.01114	stress-induced protein, putative, expressed	GO:0009737	response to abscisic acid stimulus	P	Response
LOC_Os01g53790	-0.940108	1.9797	7.42508	0.0064321	0.0255792	stress-induced protein, putative, expressed	GO:0009737	response to abscisic acid stimulus	P	Response
LOC_Os07g07000	-0.60628	5.50952	10.4539	0.00122391	0.00630879	syntaxin, putative, expressed	GO:0009737	response to abscisic acid stimulus	P	Response
LOC_Os02g51280	-1.10964	1.21712	7.8851	0.00498437	0.0206981	TCP-domain protein, putative, expressed	GO:0009737	response to abscisic acid stimulus	P	Response
LOC_Os03g43670	-1.11298	2.57823	16.9097	3.92005e-05	0.000307095	TKL_IRAK_CR4L.1 - The CR4L subfamily has homology with Crinkly4, expressed	GO:0009737	response to abscisic acid stimulus	P	Response
LOC_Os01g02060	-1.22501	0.201836	9.66467	0.00187846	0.00910978	TOO MANY MOUTHS precursor, putative, expressed	GO:0009737	response to abscisic acid stimulus	P	Response
LOC_Os01g63280	-0.609013	2.93744	6.83107	0.00895856	0.0337414	tyrosine protein kinase domain containing protein, putative, expressed	GO:0009737	response to abscisic acid stimulus	P	Response
LOC_Os02g57560	-0.812032	2.03178	8.15247	0.00430025	0.0183005	tyrosine protein kinase domain containing protein, putative, expressed	GO:0009737	response to abscisic acid stimulus	P	Response
LOC_Os03g05470	-0.619713	5.00583	8.2635	0.00404501	0.0174343	tyrosine protein kinase domain containing protein, putative, expressed	GO:0009737	response to abscisic acid stimulus	P	Response
LOC_Os05g50310	-0.55047	3.71738	7.07674	0.00780908	0.0300615	ZF-HD protein dimerisation region containing protein, expressed	GO:0009737	response to abscisic acid stimulus	P	Response
LOC_Os05g51830	-0.341333	6.28239	6.06596	0.0137812	0.0478291	ZOS5-12 - C2H2 zinc finger protein, expressed	GO:0009737	response to abscisic acid stimulus	P	Response

## Sheet: GA up
genes	logFC	logCPM	LR	PValue	FDR	NameLOC	GO	DescGO	SubOnt	category
LOC_Os06g37300	2.80872	5.44199	54.5795	1.49287e-13	6.02181e-12	cytochrome P450, putative, expressed	GO:0009686	gibberellin biosynthetic process	P	biosynthesis
LOC_Os06g46920	2.31413	3.19684	46.3764	9.75848e-12	2.90944e-10	dihydroflavonol-4-reductase, putative, expressed	GO:0009686	gibberellin biosynthetic process	P	biosynthesis
LOC_Os12g39320	1.46612	5.31211	52.1059	5.25865e-13	1.94921e-11	DUF221 domain containing protein, expressed	GO:0009740	gibberellic acid mediated signaling pathway	P	Signaling
LOC_Os01g72210	0.723464	3.36901	12.7532	0.000355399	0.00215291	early-responsive to dehydration protein-related, putative, expressed	GO:0009686	gibberellin biosynthetic process	P	biosynthesis
LOC_Os02g36210	4.12586	5.90646	62.2417	3.03789e-15	1.62326e-13	ent-kaurene synthase, chloroplast precursor, putative, expressed	GO:0000287	magnesium ion binding	F	biosynthesis
LOC_Os04g10060	2.04592	2.31834	22.2449	2.39997e-06	2.51514e-05	ent-kaurene synthase, chloroplast precursor, putative, expressed	GO:0006952	defense response	P	biosynthesis
LOC_Os04g09900	2.02057	6.49652	27.0713	1.96083e-07	2.57588e-06	ent-kaurene synthase, chloroplast precursor, putative, expressed	GO:0000287	magnesium ion binding	F	biosynthesis
LOC_Os10g40250	0.561493	5.04683	12.3855	0.000432685	0.0025483	expressed protein	GO:0009739	response to gibberellin stimulus	P	Response
LOC_Os01g42520	1.69108	6.19223	88.1535	6.05671e-21	6.69886e-19	expressed protein	GO:0009740	gibberellic acid mediated signaling pathway	P	Signaling
LOC_Os03g41060	3.2356	0.0881606	33.2083	8.27944e-09	1.42757e-07	GASR2 - Gibberellin-regulated GASA/GAST/Snakin family protein precursor, putative, expressed	GO:0009505	plant-type cell wall	C	Response
LOC_Os03g55290	0.7933	2.7332	6.51344	0.0107062	0.0389957	GASR3 - Gibberellin-regulated GASA/GAST/Snakin family protein precursor, expressed	GO:0009739	response to gibberellin stimulus	P	Response
LOC_Os06g15620	1.84373	2.12768	22.7837	1.81295e-06	1.94351e-05	GASR7 - Gibberellin-regulated GASA/GAST/Snakin family protein precursor, expressed	GO:0003723	RNA binding	F	Response
LOC_Os07g06830	1.74043	4.92274	91.1242	1.3493e-21	1.64247e-19	gibberellin receptor GID1L2, putative, expressed	GO:0016020	membrane	C	Signaling
LOC_Os07g44850	3.86489	1.54577	69.1359	9.19058e-17	6.21936e-15	gibberellin receptor GID1L2, putative, expressed	GO:0016020	membrane	C	Signaling
LOC_Os03g57640	2.59008	3.21873	46.5236	9.05203e-12	2.72249e-10	gibberellin receptor GID1L2, putative, expressed	GO:0016020	membrane	C	Signaling
LOC_Os02g35940	2.42994	1.46888	37.5931	8.71512e-10	1.79287e-08	gibberellin receptor GID1L2, putative, expressed	GO:0016020	membrane	C	Signaling
LOC_Os11g13670	1.11229	2.80057	13.6657	0.000218403	0.00141289	gibberellin receptor GID1L2, putative, expressed	GO:0008152	metabolic process	P	Signaling
LOC_Os07g44910	0.897398	1.55547	8.05325	0.0045422	0.0191401	gibberellin receptor GID1L2, putative, expressed	GO:0008152	metabolic process	P	Signaling
LOC_Os06g20200	1.36723	2.32652	24.4008	7.82365e-07	9.11371e-06	gibberellin receptor GID1L2, putative, expressed	GO:0008152	metabolic process	P	Signaling
LOC_Os08g37060	0.50396	3.98857	6.72197	0.00952321	0.0355234	gibberellin receptor GID1L2, putative, expressed	GO:0008152	metabolic process	P	Signaling
LOC_Os07g44860	0.641608	2.91896	7.22664	0.00718296	0.0280874	gibberellin receptor GID1L2, putative, expressed	GO:0008152	metabolic process	P	Signaling
LOC_Os09g28690	0.61651	3.36022	8.14508	0.00431781	0.0183601	gibberellin receptor GID1L2, putative, expressed	GO:0008152	metabolic process	P	Signaling
LOC_Os06g11135	0.580822	4.85412	10.7738	0.00102949	0.00543045	gibberellin receptor GID1L2, putative, expressed	GO:0008152	metabolic process	P	Signaling
LOC_Os01g72490	0.722142	4.2778	10.8989	0.000962194	0.00511876	LRP1, putative, expressed	GO:0009938	negative regulation of gibberellic acid mediated signaling pathway	P	Signaling
LOC_Os06g51260	0.558131	6.87828	12.7856	0.000349293	0.00212279	MYB family transcription factor, putative, expressed	GO:0009739	response to gibberellin stimulus	P	Response
LOC_Os06g45840	0.663325	5.26587	16.2716	5.48805e-05	0.000416913	MYB transcription factor, putative, expressed	GO:0009739	response to gibberellin stimulus	P	Response
LOC_Os01g09640	1.54985	5.48078	90.1356	2.22389e-21	2.59942e-19	Myb transcription factor, putative, expressed	GO:0009739	response to gibberellin stimulus	P	Response
LOC_Os04g58020	0.540609	5.44169	10.8919	0.00096584	0.0051355	MYB_Al protein, putative, expressed	GO:0009739	response to gibberellin stimulus	P	Response
LOC_Os01g09280	0.566333	5.00475	13.8889	0.000193941	0.00127103	myb-related transcription activator, putative, expressed	GO:0009739	response to gibberellin stimulus	P	Response
LOC_Os05g38290	2.83949	1.70749	41.1725	1.39372e-10	3.33004e-09	protein phosphatase 2C, putative, expressed	GO:0009939	positive regulation of gibberellic acid mediated signaling pathway	P	Signaling
LOC_Os03g16170	1.09917	5.26535	21.2861	3.95587e-06	3.93712e-05	protein phosphatase 2C, putative, expressed	GO:0009939	positive regulation of gibberellic acid mediated signaling pathway	P	Signaling
LOC_Os09g15670	3.33088	4.11064	111.631	4.30497e-26	9.3223e-24	protein phosphatase 2C, putative, expressed	GO:0009939	positive regulation of gibberellic acid mediated signaling pathway	P	Signaling
LOC_Os01g62760	0.99328	6.05409	38.6739	5.00863e-10	1.06885e-08	protein phosphatase 2C, putative, expressed	GO:0009939	positive regulation of gibberellic acid mediated signaling pathway	P	Signaling
LOC_Os02g50860	0.902765	4.83013	31.4535	2.04273e-08	3.23005e-07	ras-related protein, putative, expressed	GO:0009740	gibberellic acid mediated signaling pathway	P	Signaling
LOC_Os01g25500	1.12448	-0.18101	6.34836	0.011749	0.0420787	sterol carrier protein-2, putative, expressed	GO:0009686	gibberellin biosynthetic process	P	biosynthesis
LOC_Os08g38460	1.10308	2.45864	18.0156	2.19106e-05	0.000183902	zinc finger, C3HC4 type domain containing protein, expressed	GO:0009739	response to gibberellin stimulus	P	Response

## Sheet: GA down
genes	logFC	logCPM	LR	PValue	FDR	NameLOC	GO	DescGO	SubOnt	category
LOC_Os03g63970	-0.741287	4.93042	16.0727	6.09559e-05	0.00045815	gibberellin 20 oxidase 1, putative, expressed	GO:0055114	oxidation-reduction process	P	biosynthesis
LOC_Os04g52230	-0.387777	6.39324	6.85315	0.00884852	0.0333942	ent-kaurene synthase, chloroplast precursor, putative, expressed	GO:0006952	defense response	P	biosynthesis
LOC_Os02g17780	-0.845868	4.04896	12.1413	0.000493183	0.00285504	ent-kaurene synthase, chloroplast precursor, putative, expressed	GO:0009686	gibberellin biosynthetic process	P	biosynthesis
LOC_Os10g23180	-0.545366	5.30993	13.3796	0.000254372	0.00161611	cytochrome P450, putative, expressed	GO:0009686	gibberellin biosynthetic process	P	biosynthesis
LOC_Os07g36170	-0.505446	5.59187	8.45493	0.00364054	0.0160063	chitin-inducible gibberellin-responsive protein, putative, expressed	GO:0006355	regulation of transcription, DNA-dependent	P	Response
LOC_Os07g39470	-0.575939	7.09916	15.0312	0.000105746	0.000743729	gibberellin response modulator protein, putative, expressed	GO:0006355	regulation of transcription, DNA-dependent	P	Response
LOC_Os02g46030	-0.650811	6.08059	20.2085	6.94447e-06	6.56786e-05	MYB family transcription factor, putative, expressed	GO:0009739	response to gibberellin stimulus	P	Response
LOC_Os04g43990	-0.925487	2.33686	10.6476	0.00110216	0.00575619	DUF584 domain containing protein, putative, expressed	GO:0009739	response to gibberellin stimulus	P	Response
LOC_Os02g51280	-1.10964	1.21712	7.8851	0.00498437	0.0206981	TCP-domain protein, putative, expressed	GO:0009739	response to gibberellin stimulus	P	Response
LOC_Os08g06110	-0.72711	10.0027	11.5837	0.000665324	0.00371931	MYB family transcription factor, putative, expressed	GO:0009739	response to gibberellin stimulus	P	Response
LOC_Os02g45670	-0.416808	6.39665	7.97912	0.00473199	0.0198262	myb-like DNA-binding domain containing protein, expressed	GO:0009739	response to gibberellin stimulus	P	Response
LOC_Os04g21350	-2.5218	2.71997	34.4515	4.36999e-09	7.91368e-08	flowering promoting factor-like 1, putative, expressed	GO:0009739	response to gibberellin stimulus	P	Response
LOC_Os07g43580	-0.850966	2.42994	8.19274	0.00420583	0.0179955	MYB family transcription factor, putative, expressed	GO:0009739	response to gibberellin stimulus	P	Response
LOC_Os01g41900	-0.503256	5.18318	12.0158	0.000527501	0.00302109	Myb transcription factor, putative, expressed	GO:0009739	response to gibberellin stimulus	P	Response
LOC_Os04g51800	-0.765122	2.42945	7.22134	0.00720421	0.0281544	MYB protein, putative, expressed	GO:0009739	response to gibberellin stimulus	P	Response
LOC_Os05g51160	-1.78489	1.70017	26.3855	2.79635e-07	3.57086e-06	Myb transcription factor, putative, expressed	GO:0009739	response to gibberellin stimulus	P	Response
LOC_Os09g28230	-1.29019	4.22893	39.0802	4.06753e-10	8.86412e-09	gibberellin receptor GID1L2, putative, expressed	GO:0005634	nucleus	C	Signaling
LOC_Os07g44900	-0.690646	2.86173	7.0074	0.00811735	0.031016	gibberellin receptor GID1L2, putative, expressed	GO:0008152	metabolic process	P	Signaling
LOC_Os08g37010	-0.533273	3.78956	8.02081	0.0046243	0.0194343	gibberellin receptor GID1L2, putative, expressed	GO:0008152	metabolic process	P	Signaling
LOC_Os07g41200	-1.10935	3.05851	14.0531	0.000177721	0.00117635	expressed protein	GO:0009740	gibberellic acid mediated signaling pathway	P	Signaling
LOC_Os05g50310	-0.55047	3.71738	7.07674	0.00780908	0.0300615	ZF-HD protein dimerisation region containing protein, expressed	GO:0009740	gibberellic acid mediated signaling pathway	P	Signaling
LOC_Os09g29130	-1.34401	2.72555	32.9119	9.64324e-09	1.63411e-07	ZF-HD protein dimerisation region containing protein, expressed	GO:0009740	gibberellic acid mediated signaling pathway	P	Signaling
LOC_Os01g32770	-1.80668	2.22434	36.1088	1.866e-09	3.60107e-08	DUF260 domain containing protein, putative, expressed	GO:0009740	gibberellic acid mediated signaling pathway	P	Signaling
LOC_Os03g33090	-1.03876	0.119325	6.91382	0.00855319	0.0324563	DUF260 domain containing protein, putative, expressed	GO:0009740	gibberellic acid mediated signaling pathway	P	Signaling
LOC_Os03g41330	-2.01191	4.27422	93.2414	4.629e-22	5.95174e-20	DUF260 domain containing protein, putative, expressed	GO:0009740	gibberellic acid mediated signaling pathway	P	Signaling
LOC_Os06g39960	-0.959859	2.78309	15.0852	0.000102766	0.000725355	bZIP transcription factor domain containing protein, expressed	GO:0009740	gibberellic acid mediated signaling pathway	P	Signaling
LOC_Os08g01090	-0.349552	5.69949	5.98107	0.0144602	0.0497073	B3 DNA binding domain containing protein, expressed	GO:0009740	gibberellic acid mediated signaling pathway	P	Signaling
LOC_Os03g61080	-1.15427	1.20309	12.9055	0.000327626	0.00200952	expressed protein	GO:0009740	gibberellic acid mediated signaling pathway	P	Signaling

## Sheet: CK up
genes	logFC	logCPM	LR	PValue	FDR	NameLOC	GO	DescGO	SubOnt	category
LOC_Os12g19030	0.406594	5.25774	6.18496	0.012884	0.0453388	copine, putative, expressed	GO:0009690	cytokinin metabolic process	P	Response
LOC_Os06g40650	0.604084	6.87283	17.6981	2.58889e-05	0.000213035	copine-1, putative, expressed	GO:0009690	cytokinin metabolic process	P	Response
LOC_Os01g56810	0.713143	3.22965	7.59594	0.00584998	0.0236297	cytokinin dehydrogenase precursor, putative, expressed	GO:0009690	cytokinin metabolic process	P	catabolism
LOC_Os01g59100	1.82454	3.41346	55.8209	7.93835e-14	3.35334e-12	cytokinin-N-glucosyltransferase 1, putative, expressed	GO:0047215	indole-3-acetate beta-glucosyltransferase activity	F	conjugation
LOC_Os02g51930	2.49288	4.61014	120.539	4.82004e-28	1.30471e-25	cytokinin-O-glucosyltransferase 2, putative, expressed	GO:0016020	membrane	C	conjugation
LOC_Os04g25490	0.993883	0.977722	7.44121	0.00637469	0.0253803	cytokinin-O-glucosyltransferase 2, putative, expressed	GO:0008152	metabolic process	P	conjugation
LOC_Os02g36840	1.47695	1.34865	17.1731	3.4124e-05	0.000271671	cytokinin-O-glucosyltransferase 2, putative, expressed	GO:0008152	metabolic process	P	conjugation
LOC_Os04g37820	0.601923	5.41915	7.38031	0.00659419	0.0261228	cytokinin-O-glucosyltransferase 2, putative, expressed	GO:0008152	metabolic process	P	conjugation
LOC_Os02g11130	1.56074	2.21461	35.2322	2.92646e-09	5.473e-08	cytokinin-O-glucosyltransferase 3, putative, expressed	GO:0005840	ribosome	C	conjugation
LOC_Os04g44240	1.6383	1.97191	26.2975	2.92673e-07	3.72118e-06	cytokinin-O-glucosyltransferase 3, putative, expressed	GO:0016020	membrane	C	conjugation
LOC_Os10g09990	0.443037	6.02129	10.5949	0.00113402	0.0059031	cytokinin-O-glucosyltransferase 3, putative, expressed	GO:0008152	metabolic process	P	conjugation
LOC_Os04g44250	1.48055	0.10762	13.8656	0.000196363	0.00128404	cytokinin-O-glucosyltransferase 3, putative, expressed	GO:0008152	metabolic process	P	conjugation
LOC_Os11g01869	0.693406	3.30433	9.24659	0.00235934	0.0110788	double-stranded RNA binding motif containing protein, expressed	GO:0009735	response to cytokinin stimulus	P	Response
LOC_Os08g29530	0.791674	5.57442	29.6438	5.19179e-08	7.67281e-07	double-stranded RNA binding motif containing protein, expressed	GO:0009735	response to cytokinin stimulus	P	Response
LOC_Os07g02990	1.86772	0.100917	14.747	0.000122941	0.000848707	expressed protein	GO:0009691	cytokinin biosynthetic process	P	biosynthesis
LOC_Os07g03040	1.39097	2.78865	17.1786	3.4025e-05	0.000270988	expressed protein	GO:0009691	cytokinin biosynthetic process	P	biosynthesis
LOC_Os05g43860	0.952955	1.31005	7.2108	0.00724663	0.0282612	expressed protein	GO:0009691	cytokinin biosynthetic process	P	biosynthesis
LOC_Os07g48596	0.743101	3.95791	13.1435	0.000288514	0.00180295	Myb transcription factor, putative, expressed	GO:0009736	cytokinin mediated signaling pathway	P	Signaling
LOC_Os08g33750	0.468822	4.99663	8.16863	0.00426212	0.0181609	myb-like DNA-binding domain containing protein, expressed	GO:0009736	cytokinin mediated signaling pathway	P	Signaling
LOC_Os11g05930	0.454059	6.23715	9.81223	0.00173355	0.00847495	response regulator receiver domain containing protein, expressed	GO:0006355	regulation of transcription, DNA-dependent	P	Signaling
LOC_Os02g55320	0.663081	5.63464	15.5205	8.1615e-05	0.000589738	two-component response regulator, putative, expressed	GO:0006355	regulation of transcription, DNA-dependent	P	Signaling
LOC_Os01g51210	0.920555	3.05677	14.873	0.000114998	0.000800319	uncharacterized protein PA4923, putative, expressed	GO:0009691	cytokinin biosynthetic process	P	biosynthesis

## Sheet: CK down
genes	logFC	logCPM	LR	PValue	FDR	NameLOC	GO	DescGO	SubOnt	category
LOC_Os10g34230	0.837224	-2.94885	8.75804	0.00308241	0.0139213	cytokinin dehydrogenase precursor, putative, expressed	GO:0009690	cytokinin metabolic process	P	catabolism
LOC_Os05g31040	1.30607	-3.31159	31.1667	2.36794e-08	3.6932e-07	cytokinin dehydrogenase precursor, putative, expressed	GO:0009690	cytokinin metabolic process	P	catabolism
LOC_Os01g71310	0.723998	-5.81802	23.73	1.10841e-06	1.25356e-05	cytokinin dehydrogenase precursor, putative, expressed	GO:0009690	cytokinin metabolic process	P	catabolism
LOC_Os07g13634	0.611439	-3.66933	10.4009	0.00125951	0.00646958	cytokinin-N-glucosyltransferase 1, putative, expressed	GO:0008152	metabolic process	P	conjugation
LOC_Os11g25720	0.865189	-3.48889	15.5631	7.9795e-05	0.000577804	cytokinin-N-glucosyltransferase 1, putative, expressed	GO:0008152	metabolic process	P	conjugation
LOC_Os07g30610	0.995148	-2.66525	9.89943	0.0016533	0.00814639	cytokinin-O-glucosyltransferase 2, putative, expressed	GO:0008152	metabolic process	P	conjugation
LOC_Os04g25440	0.410423	-5.92017	7.42989	0.00641492	0.0255208	cytokinin-O-glucosyltransferase 2, putative, expressed	GO:0008152	metabolic process	P	conjugation
LOC_Os05g09410	1.42521	-2.14142	24.3482	8.04003e-07	9.34989e-06	histidine-containing phosphotransfer protein 4, putative, expressed	GO:0080036	regulation of cytokinin mediated signaling pathway	P	Signaling
LOC_Os06g51350	0.600622	-2.93163	6.62641	0.0100478	0.0371033	IPP transferase, putative, expressed	GO:0009691	cytokinin biosynthetic process	P	biosynthesis
LOC_Os03g59640	1.14918	-7.16184	69.036	9.66822e-17	6.52114e-15	magnesium-chelatase subunit chlD, chloroplast precursor, putative, expressed	GO:0009690	cytokinin metabolic process	P	metabolism
LOC_Os05g40960	1.3707	-4.10122	56.3761	5.98543e-14	2.58139e-12	Myb transcription factor, putative, expressed	GO:0009736	cytokinin mediated signaling pathway	P	Signaling
LOC_Os04g36070	0.683785	-4.95628	19.658	9.26145e-06	8.48293e-05	OsRR1 type-A response regulator, expressed	GO:0006355	regulation of transcription, DNA-dependent	P	Signaling
LOC_Os11g04720	1.10469	-4.93878	41.151	1.40912e-10	3.36294e-09	OsRR10 type-A response regulator, expressed	GO:0016020	membrane	C	Signaling
LOC_Os02g35180	1.25092	-7.21563	70.7982	3.95697e-17	2.7688e-15	OsRR2 type-A response regulator, expressed	GO:0016020	membrane	C	Signaling
LOC_Os01g72330	1.04441	-6.69089	43.0209	5.41594e-11	1.3962e-09	OsRR4 type-A response regulator, expressed	GO:0016020	membrane	C	Signaling
LOC_Os10g33900	1.33076	-4.7079	55.9014	7.61973e-14	3.22537e-12	possible lysine decarboxylase domain containing protein, expressed	GO:0009691	cytokinin biosynthetic process	P	biosynthesis
LOC_Os12g04500	0.836248	-4.88278	26.857	2.19082e-07	2.85431e-06	response regulator receiver domain containing protein, expressed	GO:0006355	regulation of transcription, DNA-dependent	P	Signaling
LOC_Os02g51280	1.10964	-1.21712	7.8851	0.00498437	0.0206981	TCP-domain protein, putative, expressed	GO:0009735	response to cytokinin stimulus	P	response
LOC_Os01g40630	0.632714	-8.4286	16.5745	4.67757e-05	0.000360806	uncharacterized protein PA4923, putative, expressed	GO:0009691	cytokinin biosynthetic process	P	biosynthesis
LOC_Os02g56280	0.379754	-7.42487	7.82837	0.00514325	0.0212165	zinc finger family protein, putative, expressed	GO:0009690	cytokinin metabolic process	P	metabolism

## Sheet: IAA up
genes	logFC	logCPM	LR	PValue	FDR	NameLOC	GO	DescGO	SubOnt	category
LOC_Os03g08380	1.60541	0.200792	12.6816	0.00036928	0.00222716	ABC transporter, ATP-binding protein, putative, expressed	GO:0009733	response to auxin stimulus	P	Response
LOC_Os03g04410	0.536703	7.5854	14.2435	0.000160614	0.00107278	aconitate hydratase protein, putative, expressed	GO:0009733	response to auxin stimulus	P	Response
LOC_Os08g09200	0.713518	8.54659	20.4756	6.03972e-06	5.77634e-05	aconitate hydratase protein, putative, expressed	GO:0009733	response to auxin stimulus	P	Response
LOC_Os01g07940	0.886051	1.73512	8.79124	0.00302681	0.0137033	AGC_PVPK_like_kin82y.3 - ACG kinases include homologs to PKA, PKG and PKC, expressed	GO:0009734	auxin mediated signaling pathway	P	Signaling
LOC_Os09g26880	1.25178	7.92238	67.1035	2.57616e-16	1.61084e-14	aldehyde dehydrogenase, putative, expressed	GO:0009733	response to auxin stimulus	P	Response
LOC_Os04g02754	0.461197	5.08081	6.9391	0.00843313	0.0320855	amidase family protein, putative, expressed	GO:0009684	indoleacetic acid biosynthetic process	P	biosynthesis
LOC_Os04g48850	2.07595	2.25956	18.495	1.70348e-05	0.000147182	aminotransferase, classes I and II, domain containing protein, expressed	GO:0009733	response to auxin stimulus	P	Response
LOC_Os03g44150	1.27086	5.79579	63.9576	1.27126e-15	7.20448e-14	aminotransferase, putative, expressed	GO:0009733	response to auxin stimulus	P	Response
LOC_Os03g03450	0.795574	6.19553	25.8149	3.75774e-07	4.67378e-06	anthranilate phosphoribosyltransferase, chloroplast precursor, putative, expressed	GO:0009684	indoleacetic acid biosynthetic process	P	biosynthesis
LOC_Os09g31478	1.66032	5.67771	113.438	1.72973e-26	4.04363e-24	auxin efflux carrier component, putative, expressed	GO:0004674	protein serine/threonine kinase activity	F	transport
LOC_Os08g09190	0.338835	6.3307	6.45556	0.0110606	0.0400455	auxin efflux carrier component, putative, expressed	GO:0009926	auxin polar transport	P	transport
LOC_Os01g60230	0.557041	5.92335	15.9557	6.48427e-05	0.000484322	auxin efflux carrier component, putative, expressed	GO:0009926	auxin polar transport	P	transport
LOC_Os06g09660	1.49707	4.09279	34.1295	5.15627e-09	9.1999e-08	auxin response factor, putative, expressed	GO:0009734	auxin mediated signaling pathway	P	Signaling
LOC_Os12g29520	0.366768	7.02401	6.29302	0.0121215	0.0431199	auxin response factor, putative, expressed	GO:0006355	regulation of transcription, DNA-dependent	P	Response
LOC_Os12g41950	0.543362	5.23021	8.99689	0.0027044	0.0124185	auxin response factor, putative, expressed	GO:0006355	regulation of transcription, DNA-dependent	P	Response
LOC_Os09g29940	1.05478	4.17011	23.3747	1.33322e-06	1.47695e-05	auxin-independent growth promoter protein, putative, expressed	GO:0010267	production of ta-siRNAs involved in RNA interference	P	Response
LOC_Os09g25770	1.3564	3.87554	26.8918	2.15171e-07	2.80869e-06	auxin-induced protein 5NG4, putative, expressed	GO:0016020	membrane	C	Response
LOC_Os05g33900	0.921404	5.22866	24.7721	6.45239e-07	7.63744e-06	auxin-induced protein 5NG4, putative, expressed	GO:0016020	membrane	C	Response
LOC_Os06g01966	0.874728	4.30274	13.4897	0.000239871	0.00153583	auxin-induced protein 5NG4, putative, expressed	GO:0006412	translation	P	Response
LOC_Os09g25784	1.27772	0.189204	8.53405	0.00348563	0.0154307	auxin-induced protein 5NG4, putative, expressed	GO:0016020	membrane	C	Response
LOC_Os07g34070	0.832117	2.11076	7.12047	0.00762087	0.0294693	auxin-induced protein 5NG4, putative, expressed	GO:0016020	membrane	C	Response
LOC_Os09g26620	1.36462	5.838	49.3635	2.1267e-12	7.25546e-11	auxin-repressed protein, putative, expressed	GO:0005634	nucleus	C	Response
LOC_Os11g09160	0.878842	3.25142	15.1744	9.80215e-05	0.000695344	B3 DNA binding domain containing protein, expressed	GO:0009734	auxin mediated signaling pathway	P	Signaling
LOC_Os05g47650	1.40579	1.80719	18.3239	1.86356e-05	0.000159406	B3 DNA binding domain containing protein, expressed	GO:0009734	auxin mediated signaling pathway	P	Signaling
LOC_Os04g40100	0.926483	4.85262	36.8668	1.26484e-09	2.53115e-08	BTBN11 - Bric-a-Brac, Tramtrack, Broad Complex BTB domain with non-phototropic hypocotyl 3 NPH3 domain, expressed	GO:0010540	basipetal auxin transport	P	transport
LOC_Os09g33910	1.01851	1.83402	12.4772	0.000411958	0.0024395	CAMK_CAMK_like.39 - CAMK includes calcium/calmodulin depedent protein kinases, expressed	GO:0009733	response to auxin stimulus	P	Response
LOC_Os04g46470	0.611617	3.64406	8.39722	0.00375795	0.0164243	carotenoid cleavage dioxygenase 7, chloroplast precursor, putative, expressed	GO:0009926	auxin polar transport	P	transport
LOC_Os12g19030	0.406594	5.25774	6.18496	0.012884	0.0453388	copine, putative, expressed	GO:0009850	auxin metabolic process	P	Response
LOC_Os06g40650	0.604084	6.87283	17.6981	2.58889e-05	0.000213035	copine-1, putative, expressed	GO:0009850	auxin metabolic process	P	Response
LOC_Os02g52230	0.399259	5.94196	6.98284	0.00822951	0.0313746	coronatine-insensitive protein 1, putative, expressed	GO:0009734	auxin mediated signaling pathway	P	Signaling
LOC_Os03g53650	0.759466	5.42048	26.6832	2.39694e-07	3.10125e-06	cysteine synthase, putative, expressed	GO:0009684	indoleacetic acid biosynthetic process	P	Response
LOC_Os10g35870	0.415554	6.03394	8.92549	0.00281218	0.0128418	cytochrome b5-like Heme/Steroid binding domain containing protein, expressed	GO:0009684	indoleacetic acid biosynthetic process	P	biosynthesis
LOC_Os10g35850	0.441413	5.56674	7.37078	0.00662922	0.0262343	cytochrome b5-like Heme/Steroid binding domain containing protein, expressed	GO:0009684	indoleacetic acid biosynthetic process	P	biosynthesis
LOC_Os11g01869	0.693406	3.30433	9.24659	0.00235934	0.0110788	double-stranded RNA binding motif containing protein, expressed	GO:0009733	response to auxin stimulus	P	Response
LOC_Os05g05790	0.515155	4.38306	8.89264	0.00286323	0.013043	double-stranded RNA binding motif containing protein, expressed	GO:0009733	response to auxin stimulus	P	Response
LOC_Os12g39320	1.46612	5.31211	52.1059	5.25865e-13	1.94921e-11	DUF221 domain containing protein, expressed	GO:0009733	response to auxin stimulus	P	Response
LOC_Os03g42810	1.41576	3.47176	36.9097	1.23728e-09	2.47841e-08	endonuclease/exonuclease/phosphatase family domain containing protein, expressed	GO:0009733	response to auxin stimulus	P	Response
LOC_Os12g21940	0.93689	1.80151	7.79353	0.00524337	0.021569	expressed protein	GO:0009684	indoleacetic acid biosynthetic process	P	Response
LOC_Os10g41060	1.33553	3.71495	30.8879	2.73373e-08	4.22845e-07	expressed protein	GO:0009733	response to auxin stimulus	P	Response
LOC_Os05g43860	0.952955	1.31005	7.2108	0.00724663	0.0282612	expressed protein	GO:0009684	indoleacetic acid biosynthetic process	P	biosynthesis
LOC_Os02g11859	0.747657	3.15744	8.14447	0.00431927	0.0183625	expressed protein	GO:0009684	indoleacetic acid biosynthetic process	P	biosynthesis
LOC_Os09g04310	1.82305	3.4781	31.9202	1.60637e-08	2.5878e-07	expressed protein	GO:0009684	indoleacetic acid biosynthetic process	P	biosynthesis
LOC_Os08g35210	0.949329	6.23551	35.139	3.06986e-09	5.71521e-08	ferric reductase, putative, expressed	GO:0009733	response to auxin stimulus	P	Response
LOC_Os03g57200	3.43507	4.05077	190.342	2.6775e-43	1.83605e-40	glutathione S-transferase, putative, expressed	GO:0009734	auxin mediated signaling pathway	P	Signaling
LOC_Os09g29200	0.575467	8.72121	6.14323	0.0131916	0.0461763	glutathione S-transferase, putative, expressed	GO:0009734	auxin mediated signaling pathway	P	Signaling
LOC_Os09g20220	2.47743	4.73723	84.1276	4.63842e-20	4.54388e-18	glutathione S-transferase, putative, expressed	GO:0009734	auxin mediated signaling pathway	P	Signaling
LOC_Os01g72170	1.28459	4.34007	36.7596	1.33634e-09	2.66646e-08	glutathione S-transferase, putative, expressed	GO:0009734	auxin mediated signaling pathway	P	Signaling
LOC_Os07g42160	1.28688	4.49217	46.9918	7.12848e-12	2.18225e-10	HD domain containing protein, putative, expressed	GO:0009733	response to auxin stimulus	P	Response
LOC_Os09g27050	0.810261	5.81543	22.2216	2.42925e-06	2.54324e-05	HD domain containing protein, putative, expressed	GO:0009733	response to auxin stimulus	P	Response
LOC_Os01g72490	0.722142	4.2778	10.8989	0.000962194	0.00511876	LRP1, putative, expressed	GO:0009734	auxin mediated signaling pathway	P	Signaling
LOC_Os04g40660	0.463658	6.69156	10.8835	0.00097027	0.0051524	MA3 domain containing protein, expressed	GO:0009734	auxin mediated signaling pathway	P	Signaling
LOC_Os01g26120	0.550245	4.05405	9.34025	0.00224175	0.0106188	membrane associated DUF588 domain containing protein, putative, expressed	GO:0009733	response to auxin stimulus	P	Response
LOC_Os03g09900	0.767818	5.99641	10.6255	0.00111539	0.00582084	membrane protein, putative, expressed	GO:0009733	response to auxin stimulus	P	Response
LOC_Os02g37000	1.37771	3.68406	34.6114	4.02532e-09	7.34121e-08	mitochondrial prohibitin complex protein 1, putative, expressed	GO:0009733	response to auxin stimulus	P	Response
LOC_Os08g44340	0.525117	7.02368	11.6321	0.000648234	0.00363477	monodehydroascorbate reductase, putative, expressed	GO:0009733	response to auxin stimulus	P	Response
LOC_Os08g45030	0.725004	4.90799	8.11089	0.00440001	0.0186505	multidrug resistance protein, putative, expressed	GO:0009733	response to auxin stimulus	P	Response
LOC_Os02g09720	0.725776	4.86082	18.4503	1.74393e-05	0.000150487	multidrug resistance protein, putative, expressed	GO:0010541	acropetal auxin transport	P	transport
LOC_Os06g51260	0.558131	6.87828	12.7856	0.000349293	0.00212279	MYB family transcription factor, putative, expressed	GO:0010600	regulation of auxin biosynthetic process	P	biosynthesis
LOC_Os07g37210	2.48457	2.17061	39.383	3.48317e-10	7.64736e-09	MYB family transcription factor, putative, expressed	GO:0009733	response to auxin stimulus	P	Response
LOC_Os01g03720	1.92325	1.27863	26.2051	3.07017e-07	3.87244e-06	MYB family transcription factor, putative, expressed	GO:0009733	response to auxin stimulus	P	Response
LOC_Os01g18240	0.7414	2.77097	8.48897	0.00357306	0.0157635	MYB family transcription factor, putative, expressed	GO:0009733	response to auxin stimulus	P	Response
LOC_Os01g09640	1.54985	5.48078	90.1356	2.22389e-21	2.59942e-19	Myb transcription factor, putative, expressed	GO:0009733	response to auxin stimulus	P	Response
LOC_Os04g58020	0.540609	5.44169	10.8919	0.00096584	0.0051355	MYB_Al protein, putative, expressed	GO:0009733	response to auxin stimulus	P	Response
LOC_Os10g33810	3.03051	1.21681	31.7162	1.78429e-08	2.84767e-07	myb-related protein Myb4, putative, expressed	GO:0009733	response to auxin stimulus	P	Response
LOC_Os01g09280	0.566333	5.00475	13.8889	0.000193941	0.00127103	myb-related transcription activator, putative, expressed	GO:0009733	response to auxin stimulus	P	Response
LOC_Os05g05800	0.628534	5.80761	16.7212	4.32944e-05	0.000336603	OsFBL21 - F-box domain and LRR containing protein, expressed	GO:0009734	auxin mediated signaling pathway	P	Signaling
LOC_Os11g31620	0.361006	5.45398	5.98788	0.0144045	0.0495552	OsFBL55 - F-box domain and LRR containing protein, expressed	GO:0009734	auxin mediated signaling pathway	P	Signaling
LOC_Os01g55940	1.05878	1.42764	7.0562	0.00789912	0.0303513	OsGH3.2 - Probable indole-3-acetic acid-amido synthetase, expressed	GO:0009733	response to auxin stimulus	P	Response
LOC_Os07g40290	1.85672	3.89484	41.099	1.44708e-10	3.44155e-09	OsGH3.8 - Probable indole-3-acetic acid-amido synthetase, expressed	GO:0009733	response to auxin stimulus	P	Signaling
LOC_Os05g44810	0.767289	2.4653	7.48393	0.00622521	0.0248912	OsIAA18 - Auxin-responsive Aux/IAA gene family member, expressed	GO:0009734	auxin mediated signaling pathway	P	Signaling
LOC_Os08g01780	0.684707	5.55828	21.1079	4.3413e-06	4.2589e-05	OsIAA25 - Auxin-responsive Aux/IAA gene family member, expressed	GO:0009734	auxin mediated signaling pathway	P	Signaling
LOC_Os01g53880	0.607666	5.448	8.32386	0.00391277	0.0169639	OsIAA6 - Auxin-responsive Aux/IAA gene family member, expressed	GO:0009734	auxin mediated signaling pathway	P	Signaling
LOC_Os02g42990	0.848697	3.95258	13.2235	0.000276467	0.00173398	OsSAUR11 - Auxin-responsive SAUR gene family member, expressed	GO:0009733	response to auxin stimulus	P	Signaling
LOC_Os04g26910	0.37032	6.02096	7.30599	0.00687251	0.0270328	oxidoreductase, aldo/keto reductase family protein, putative, expressed	GO:0009734	auxin mediated signaling pathway	P	Signaling
LOC_Os04g27060	1.23095	6.34332	21.5422	3.46121e-06	3.49382e-05	oxidoreductase, aldo/keto reductase family protein, putative, expressed	GO:0009734	auxin mediated signaling pathway	P	Signaling
LOC_Os04g26920	0.443971	6.54447	7.84559	0.00509449	0.0210534	oxidoreductase, aldo/keto reductase family protein, putative, expressed	GO:0009734	auxin mediated signaling pathway	P	Signaling
LOC_Os06g43280	0.438353	4.28405	6.54984	0.0104893	0.0383894	paxneb-related protein, putative, expressed	GO:0010928	regulation of auxin mediated signaling pathway	P	Signaling
LOC_Os01g20860	0.894589	3.71853	13.3847	0.000253679	0.00161369	phospholipase D. Active site motif family protein, expressed	GO:0009733	response to auxin stimulus	P	Response
LOC_Os10g37730	0.429402	5.60605	8.4666	0.00361726	0.0159128	pollen ankyrin, putative, expressed	GO:0009733	response to auxin stimulus	P	Response
LOC_Os06g36740	0.64148	4.35871	14.5209	0.000138616	0.000944239	pollen-specific protein SF21, putative, expressed	GO:0060918	auxin transport	P	transport
LOC_Os06g35814	0.620716	5.62559	18.2277	1.96003e-05	0.000166584	ras-related protein, putative, expressed	GO:0009733	response to auxin stimulus	P	Response
LOC_Os01g53294	1.14004	5.35132	42.5833	6.77343e-11	1.72668e-09	respiratory burst oxidase protein B, putative, expressed	GO:0009733	response to auxin stimulus	P	Response
LOC_Os04g22080	3.53259	2.53226	44.3964	2.68173e-11	7.37548e-10	retrotransposon protein, putative, unclassified, expressed	GO:0009734	auxin mediated signaling pathway	P	Signaling
LOC_Os12g05050	0.481342	6.73649	8.7054	0.00317268	0.0142632	stem-specific protein TSJT1, putative, expressed	GO:0009733	response to auxin stimulus	P	Response
LOC_Os03g58170	0.815494	4.61919	22.4285	2.18114e-06	2.30223e-05	stem-specific protein TSJT1, putative, expressed	GO:0009733	response to auxin stimulus	P	Response
LOC_Os06g39050	0.963347	0.846859	6.57976	0.0103145	0.0379385	syntaxin, putative, expressed	GO:0009733	response to auxin stimulus	P	Response
LOC_Os01g51210	0.920555	3.05677	14.873	0.000114998	0.000800319	uncharacterized protein PA4923, putative, expressed	GO:0009733	response to auxin stimulus	P	Response
LOC_Os07g43940	0.770185	5.24889	25.418	4.61602e-07	5.63231e-06	X8 domain containing protein, expressed	GO:0009734	auxin mediated signaling pathway	P	Signaling
LOC_Os10g25290	0.872497	4.86157	7.14979	0.00749727	0.0290733	ZIM domain containing protein, putative, expressed	GO:0009733	response to auxin stimulus	P	Response
LOC_Os03g08320	2.61468	5.71007	75.8079	3.12654e-18	2.53225e-16	ZIM domain containing protein, putative, expressed	GO:0009733	response to auxin stimulus	P	Response

## Sheet: IAA down
genes	logFC	logCPM	LR	PValue	FDR	NameLOC	GO	DescGO	SubOnt	category
LOC_Os01g59060	-0.97252	6.55416	40.4202	2.0481e-10	4.71292e-09	50S ribosomal protein, putative, expressed	GO:0009734	auxin mediated signaling pathway	P	Signaling
LOC_Os04g33700	-0.635804	2.28055	6.6342	0.0100039	0.0369745	ABC transmembrane transporter domain containing protein, expressed	GO:0010541	acropetal auxin transport	P	transport
LOC_Os05g04610	-0.614614	5.58944	12.3121	0.000450024	0.00264059	ABC transporter, ATP-binding protein, putative, expressed	GO:0009734	auxin mediated signaling pathway	P	Signaling
LOC_Os08g16010	-0.496006	4.15773	7.74681	0.00538074	0.0220375	acetyltransferase, GNAT family, putative, expressed	GO:0009684	indoleacetic acid biosynthetic process	P	Biosynthesis
LOC_Os10g04860	-0.669664	4.34394	12.7081	0.000364085	0.00220034	aldehyde oxidase, putative, expressed	GO:0009851	auxin biosynthetic process	P	Biosynthesis
LOC_Os01g69070	-0.562689	6.29244	17.7135	2.56802e-05	0.000211401	auxin efflux carrier component, putative, expressed	GO:0055085	transmembrane transport	P	transport
LOC_Os01g45550	-1.08592	2.53964	8.11064	0.00440061	0.0186505	auxin efflux carrier component, putative, expressed	GO:0055085	transmembrane transport	P	transport
LOC_Os02g04810	-0.92327	4.38651	11.3108	0.000770588	0.0042296	auxin response factor 5, putative, expressed	GO:0006355	regulation of transcription, DNA-dependent	P	Signaling
LOC_Os04g36054	-0.545192	6.30975	14.1362	0.000170044	0.00113062	auxin response factor 9, putative, expressed	GO:0009734	auxin mediated signaling pathway	P	Signaling
LOC_Os02g41800	-1.13462	3.3298	24.8298	6.26212e-07	7.4379e-06	auxin response factor, putative, expressed	GO:0006355	regulation of transcription, DNA-dependent	P	Signaling
LOC_Os01g70270	-0.54216	8.58374	8.07271	0.00449369	0.0189668	auxin response factor, putative, expressed	GO:0006355	regulation of transcription, DNA-dependent	P	Signaling
LOC_Os01g54990	-0.548858	3.89167	8.57656	0.00340518	0.0151394	auxin response factor, putative, expressed	GO:0009734	auxin mediated signaling pathway	P	Signaling
LOC_Os04g57610	-1.07237	5.16593	24.0707	9.2863e-07	1.06606e-05	auxin response factor, putative, expressed	GO:0009734	auxin mediated signaling pathway	P	Signaling
LOC_Os04g59120	-1.46856	2.00867	21.3883	3.75053e-06	3.75305e-05	auxin-induced protein 5NG4, putative, expressed	GO:0016020	membrane	C	Response
LOC_Os06g01972	-0.972543	4.11078	16.1116	5.97156e-05	0.000449166	auxin-induced protein 5NG4, putative, expressed	GO:0006412	translation	P	Response
LOC_Os01g04800	-0.820217	4.68301	19.1272	1.22287e-05	0.000108388	B3 DNA binding domain containing protein, expressed	GO:0009734	auxin mediated signaling pathway	P	Signaling
LOC_Os08g01090	-0.349552	5.69949	5.98107	0.0144602	0.0497073	B3 DNA binding domain containing protein, expressed	GO:0009733	response to auxin stimulus	P	Response
LOC_Os01g66890	-1.15991	6.04221	52.6764	3.93288e-13	1.49551e-11	BTBZ1 - Bric-a-Brac, Tramtrack, and Broad Complex BTB domain with TAZ zinc finger and Calmodulin-binding domains, expressed	GO:0009733	response to auxin stimulus	P	Response
LOC_Os08g35760	-3.26862	5.37775	22.1977	2.45972e-06	2.57121e-05	Cupin domain containing protein, expressed	GO:0009734	auxin mediated signaling pathway	P	Signaling
LOC_Os04g08350	-0.503158	7.79865	12.6162	0.000382428	0.00229234	cysteine synthase, chloroplast/chromoplast precursor, putative, expressed	GO:0009684	indoleacetic acid biosynthetic process	P	Biosynthesis
LOC_Os01g74650	-0.656194	9.29445	14.4379	0.000144858	0.000980912	cysteine synthase, mitochondrial precursor, putative, expressed	GO:0009684	indoleacetic acid biosynthetic process	P	Biosynthesis
LOC_Os02g02000	-0.540312	6.25335	10.5265	0.00117676	0.00609475	cytochrome P450, putative, expressed	GO:0009684	indoleacetic acid biosynthetic process	P	Biosynthesis
LOC_Os05g34650	-1.02667	7.88507	44.925	2.04729e-11	5.76155e-10	DUF647 domain containing protein, putative, expressed	GO:0009926	auxin polar transport	P	transport
LOC_Os09g39970	-0.813693	4.99468	23.4192	1.30272e-06	1.44706e-05	expressed protein	GO:0009733	response to auxin stimulus	P	Response
LOC_Os07g10630	-0.564549	2.88161	6.34329	0.0117826	0.0421771	expressed protein	GO:0009733	response to auxin stimulus	P	Response
LOC_Os04g21350	-2.5218	2.71997	34.4515	4.36999e-09	7.91368e-08	flowering promoting factor-like 1, putative, expressed	GO:0009733	response to auxin stimulus	P	Response
LOC_Os03g04260	-0.653925	5.81839	18.1626	2.02828e-05	0.000171782	glutathione S-transferase, putative, expressed	GO:0009684	indoleacetic acid biosynthetic process	P	Signaling
LOC_Os05g34150	-0.988249	3.13198	12.1986	0.000478243	0.00278393	glutathione S-transferase, putative, expressed	GO:0009734	auxin mediated signaling pathway	P	Signaling
LOC_Os06g39140	-0.496203	6.18942	9.88472	0.00166656	0.00819421	hemoglobin-like protein HbO, putative, expressed	GO:0009733	response to auxin stimulus	P	Response
LOC_Os01g59110	-0.594567	3.72187	8.06048	0.00452412	0.0190718	indole-3-acetate beta-glucosyltransferase, putative, expressed	GO:0047215	indole-3-acetate beta-glucosyltransferase activity	F	conjugation
LOC_Os04g56620	-0.487433	6.55298	12.9275	0.000323798	0.00199257	molybdopterin biosynthesis protein CNX1, putative, expressed	GO:0009734	auxin mediated signaling pathway	P	Signaling
LOC_Os02g46680	-2.05424	1.8477	13.0562	0.000302275	0.00187754	multidrug resistance protein, putative, expressed	GO:0010541	acropetal auxin transport	P	transport
LOC_Os02g46030	-0.650811	6.08059	20.2085	6.94447e-06	6.56786e-05	MYB family transcription factor, putative, expressed	GO:0010600	regulation of auxin biosynthetic process	P	Biosynthesis
LOC_Os08g06110	-0.72711	10.0027	11.5837	0.000665324	0.00371931	MYB family transcription factor, putative, expressed	GO:0009733	response to auxin stimulus	P	Response
LOC_Os07g43580	-0.850966	2.42994	8.19274	0.00420583	0.0179955	MYB family transcription factor, putative, expressed	GO:0009733	response to auxin stimulus	P	Response
LOC_Os01g41900	-0.503256	5.18318	12.0158	0.000527501	0.00302109	Myb transcription factor, putative, expressed	GO:0009733	response to auxin stimulus	P	Response
LOC_Os05g51160	-1.78489	1.70017	26.3855	2.79635e-07	3.57086e-06	Myb transcription factor, putative, expressed	GO:0009733	response to auxin stimulus	P	Response
LOC_Os02g45670	-0.416808	6.39665	7.97912	0.00473199	0.0198262	myb-like DNA-binding domain containing protein, expressed	GO:0009733	response to auxin stimulus	P	Response
LOC_Os12g36194	-0.735858	5.34351	18.7322	1.50419e-05	0.000131119	nucleoside diphosphate kinase, putative, expressed	GO:0009734	auxin mediated signaling pathway	P	Signaling
LOC_Os01g59690	-0.930304	4.15249	16.7512	4.26154e-05	0.000331575	OsFBX28 - F-box domain containing protein, expressed	GO:0010541	acropetal auxin transport	P	transport
LOC_Os07g08460	-0.803072	4.58687	16.8009	4.15133e-05	0.000324103	OsIAA24 - Auxin-responsive Aux/IAA gene family member, expressed	GO:0009734	auxin mediated signaling pathway	P	Signaling
LOC_Os01g13030	-0.479079	5.36245	8.83563	0.00295405	0.0133886	OsIAA3 - Auxin-responsive Aux/IAA gene family member, expressed	GO:0009734	auxin mediated signaling pathway	P	Signaling
LOC_Os12g40890	-1.57759	2.22452	16.0217	6.26213e-05	0.000468964	OsIAA30 - Auxin-responsive Aux/IAA gene family member, expressed	GO:0009734	auxin mediated signaling pathway	P	Signaling
LOC_Os12g40900	-2.77269	1.25637	39.7458	2.89256e-10	6.41568e-09	OsIAA31 - Auxin-responsive Aux/IAA gene family member, expressed	GO:0009734	auxin mediated signaling pathway	P	Signaling
LOC_Os01g48444	-0.578506	5.25909	12.1739	0.000484634	0.00281397	OsIAA5 - Auxin-responsive Aux/IAA gene family member, expressed	GO:0009734	auxin mediated signaling pathway	P	Signaling
LOC_Os02g52990	-0.606176	3.97802	10.6069	0.00112665	0.00586917	OsSAUR12 - Auxin-responsive SAUR gene family member, expressed	GO:0009733	response to auxin stimulus	P	Response
LOC_Os09g37394	-1.92068	1.6865	23.2996	1.38626e-06	1.53077e-05	OsSAUR44 - Auxin-responsive SAUR gene family member, expressed	GO:0005524	ATP binding	F	Response
LOC_Os09g37480	-1.13268	2.21224	14.7881	0.000120295	0.000833517	OsSAUR53 - Auxin-responsive SAUR gene family member, expressed	GO:0005524	ATP binding	F	Response
LOC_Os02g07110	-1.32323	3.87645	35.3335	2.77813e-09	5.21456e-08	OsSAUR6 - Auxin-responsive SAUR gene family member, expressed	GO:0005506	iron ion binding	F	Response
LOC_Os01g09670	-0.968402	3.05048	14.0671	0.000176398	0.00116797	pollen-specific protein SF21, putative, expressed	GO:0060918	auxin transport	P	transport
LOC_Os10g33900	-1.33076	4.7079	55.9014	7.61973e-14	3.22537e-12	possible lysine decarboxylase domain containing protein, expressed	GO:0009733	response to auxin stimulus	P	Response
LOC_Os07g43900	-0.423407	5.61427	8.84928	0.00293205	0.0133123	protein kinase domain containing protein, expressed	GO:0009733	response to auxin stimulus	P	Response
LOC_Os07g12250	-0.686081	5.44329	20.6123	5.62323e-06	5.40566e-05	ribosomal protein L24, putative, expressed	GO:0009734	auxin mediated signaling pathway	P	Signaling
LOC_Os01g54480	-0.597704	5.53836	11.9215	0.000554892	0.00316432	serine/threonine protein kinase, putative, expressed	GO:0009733	response to auxin stimulus	P	Response
LOC_Os05g37470	-0.69437	2.51032	6.70768	0.00959985	0.0357509	transmembrane amino acid transporter protein, putative, expressed	GO:0009734	auxin mediated signaling pathway	P	Signaling
LOC_Os11g06820	-1.03968	0.305983	6.58062	0.0103095	0.0379269	transmembrane amino acid transporter protein, putative, expressed	GO:0060919	auxin influx	P	transport
LOC_Os01g40630	-0.632714	8.4286	16.5745	4.67757e-05	0.000360806	uncharacterized protein PA4923, putative, expressed	GO:0009733	response to auxin stimulus	P	Response
LOC_Os01g43390	-0.846455	4.72682	25.6105	4.1776e-07	5.14313e-06	uroporphyrinogen decarboxylase, putative, expressed	GO:0009684	indoleacetic acid biosynthetic process	P	Biosynthesis

## Sheet: BR up
genes	logFC	logCPM	LR	PValue	FDR	NameLOC	GO	DescGO	SubOnt	category
LOC_Os09g31970	1.47605	4.81371	29.2159	6.47449e-08	9.38642e-07	3-hydroxy-3-methylglutaryl-coenzyme A reductase, putative, expressed	GO:0016126	sterol biosynthetic process	P	biosynthesis
LOC_Os01g02020	0.683472	5.80273	17.9873	2.22384e-05	0.000186198	acetyl-CoA acetyltransferase, cytosolic, putative, expressed	GO:0016126	sterol biosynthetic process	P	biosynthesis
LOC_Os09g07830	0.810959	5.12104	25.4482	4.54416e-07	5.55122e-06	acetyl-CoA acetyltransferase, cytosolic, putative, expressed	GO:0016126	sterol biosynthetic process	P	biosynthesis
LOC_Os02g49980	0.510809	4.75904	10.2495	0.00136721	0.00693275	ADP-ribosylation factor, putative, expressed	GO:0009741	response to brassinosteroid stimulus	P	Response
LOC_Os02g51750	1.11226	4.96047	53.0665	3.22449e-13	1.23527e-11	annexin, putative, expressed	GO:0016126	sterol biosynthetic process	P	biosynthesis
LOC_Os09g20330	3.74298	1.09748	57.3304	3.6842e-14	1.64406e-12	annexin, putative, expressed	GO:0016126	sterol biosynthetic process	P	biosynthesis
LOC_Os06g09660	1.49707	4.09279	34.1295	5.15627e-09	9.1999e-08	auxin response factor, putative, expressed	GO:0009741	response to brassinosteroid stimulus	P	Response
LOC_Os09g26620	1.36462	5.838	49.3635	2.1267e-12	7.25546e-11	auxin-repressed protein, putative, expressed	GO:0009741	response to brassinosteroid stimulus	P	Response
LOC_Os09g30474	0.573057	3.9	9.86667	0.001683	0.00826515	BPI/LBP family protein At3g20270 precursor, putative, expressed	GO:0016125	sterol metabolic process	P	metabolism
LOC_Os07g40630	0.823884	4.40041	17.7881	2.46928e-05	0.000204254	BRASSINOSTEROID INSENSITIVE 1 precursor, putative, expressed	GO:0016310	phosphorylation	P	Signaling
LOC_Os11g31540	3.28223	5.16407	52.6057	4.07704e-13	1.54462e-11	BRASSINOSTEROID INSENSITIVE 1-associated receptor kinase 1 precursor, putative, expressed	GO:0016020	membrane	C	Signaling
LOC_Os11g31530	2.09927	3.67697	33.1747	8.42401e-09	1.44693e-07	BRASSINOSTEROID INSENSITIVE 1-associated receptor kinase 1 precursor, putative, expressed	GO:0016020	membrane	C	Signaling
LOC_Os06g07070	0.516949	5.08124	9.56674	0.00198135	0.00954796	BRASSINOSTEROID INSENSITIVE 1-associated receptor kinase 1 precursor, putative, expressed	GO:0006468	protein phosphorylation	P	Signaling
LOC_Os08g34280	0.983222	6.00404	34.9189	3.43733e-09	6.34765e-08	cinnamoyl-CoA reductase, putative, expressed	GO:0006694	steroid biosynthetic process	P	biosynthesis
LOC_Os05g50250	1.00652	2.29893	12.1012	0.000503894	0.00290286	cinnamoyl-CoA reductase-related, putative, expressed	GO:0006694	steroid biosynthetic process	P	biosynthesis
LOC_Os02g43360	1.38037	4.33739	20.2531	6.7842e-06	6.43155e-05	cytochrome b5-like Heme/Steroid binding domain containing protein, expressed	GO:0016126	sterol biosynthetic process	P	biosynthesis
LOC_Os01g73990	0.438598	5.3655	7.30784	0.00686542	0.02701	cytochrome b5-like Heme/Steroid binding domain containing protein, expressed	GO:0016126	sterol biosynthetic process	P	biosynthesis
LOC_Os05g01820	0.510829	7.32084	12.5799	0.000389923	0.0023298	cytochrome b5-like Heme/Steroid binding domain containing protein, expressed	GO:0016126	sterol biosynthetic process	P	biosynthesis
LOC_Os02g56700	5.51494	1.08213	79.2436	5.49052e-19	4.88965e-17	dehydrogenase, putative, expressed	GO:0006694	steroid biosynthetic process	P	biosynthesis
LOC_Os03g09020	0.697119	6.77587	12.9055	0.000327625	0.00200952	dehydrogenase, putative, expressed	GO:0016132	brassinosteroid biosynthetic process	P	biosynthesis
LOC_Os12g27830	5.22243	1.09772	66.0567	4.38147e-16	2.67465e-14	dehydrogenase/reductase, putative, expressed	GO:0006694	steroid biosynthetic process	P	biosynthesis
LOC_Os09g31514	0.55047	7.72425	14.6723	0.00012791	0.000879465	dihydroflavonol-4-reductase, putative, expressed	GO:0006694	steroid biosynthetic process	P	biosynthesis
LOC_Os06g46920	2.31413	3.19684	46.3764	9.75848e-12	2.90944e-10	dihydroflavonol-4-reductase, putative, expressed	GO:0006694	steroid biosynthetic process	P	biosynthesis
LOC_Os07g44280	1.53067	0.368729	15.3026	9.15896e-05	0.000654002	dirigent, putative, expressed	GO:0016132	brassinosteroid biosynthetic process	P	biosynthesis
LOC_Os01g45250	0.864847	4.13302	12.6938	0.000366861	0.00221524	DUF1645 domain containing protein, putative, expressed	GO:0009741	response to brassinosteroid stimulus	P	Response
LOC_Os06g11150	0.806335	3.28304	14.7928	0.000119993	0.000831703	DUF1645 domain containing protein, putative, expressed	GO:0009741	response to brassinosteroid stimulus	P	Response
LOC_Os07g42740	1.14318	2.23483	10.3815	0.00127281	0.00652651	DUF1645 domain containing protein, putative, expressed	GO:0009741	response to brassinosteroid stimulus	P	Response
LOC_Os08g36970	0.817933	1.73281	7.01124	0.00809995	0.0309553	expressed protein	GO:0016132	brassinosteroid biosynthetic process	P	biosynthesis
LOC_Os02g11859	0.747657	3.15744	8.14447	0.00431927	0.0183625	expressed protein	GO:0016132	brassinosteroid biosynthetic process	P	biosynthesis
LOC_Os03g45720	0.54421	3.7379	7.2362	0.0071448	0.0279594	glyoxalase family protein, putative, expressed	GO:0009741	response to brassinosteroid stimulus	P	Response
LOC_Os09g34960	0.531337	4.26418	8.26401	0.00404386	0.017433	hydroxymethylglutaryl-CoA synthase, putative, expressed	GO:0006694	steroid biosynthetic process	P	biosynthesis
LOC_Os06g27770	0.6182	4.68951	16.1884	5.73456e-05	0.000433081	isoflavone reductase homolog IRL, putative, expressed	GO:0006694	steroid biosynthetic process	P	biosynthesis
LOC_Os01g13610	2.92781	2.26085	33.9503	5.65384e-09	1.00441e-07	isoflavone reductase homolog IRL, putative, expressed	GO:0006694	steroid biosynthetic process	P	biosynthesis
LOC_Os04g53800	2.27878	0.1996	22.1311	2.54649e-06	2.64044e-05	leucoanthocyanidin reductase, putative, expressed	GO:0006694	steroid biosynthetic process	P	biosynthesis
LOC_Os03g21690	0.873576	6.00634	41.0756	1.4645e-10	3.47894e-09	lung seven transmembrane domain containing protein, putative, expressed	GO:0016132	brassinosteroid biosynthetic process	P	biosynthesis
LOC_Os01g26120	0.550245	4.05405	9.34025	0.00224175	0.0106188	membrane associated DUF588 domain containing protein, putative, expressed	GO:0009741	response to brassinosteroid stimulus	P	Response
LOC_Os01g21320	0.833984	6.41461	31.8972	1.62549e-08	2.61656e-07	NAD dependent epimerase/dehydratase family domain containing protein, expressed	GO:0006694	steroid biosynthetic process	P	biosynthesis
LOC_Os01g34480	0.749703	7.36775	26.7682	2.29383e-07	2.97909e-06	NAD dependent epimerase/dehydratase family protein, putative, expressed	GO:0006694	steroid biosynthetic process	P	biosynthesis
LOC_Os07g40986	0.97944	2.71248	15.4613	8.42123e-05	0.0006068	NAD dependent epimerase/dehydratase family protein, putative, expressed	GO:0006694	steroid biosynthetic process	P	biosynthesis
LOC_Os06g44180	0.944953	4.20715	23.103	1.53555e-06	1.67494e-05	NAD dependent epimerase/dehydratase family protein, putative, expressed	GO:0006694	steroid biosynthetic process	P	biosynthesis
LOC_Os02g35039	0.352199	5.64792	6.0569	0.0138521	0.0480225	NAD dependent epimerase/dehydratase family protein, putative, expressed	GO:0006694	steroid biosynthetic process	P	biosynthesis
LOC_Os01g55940	1.05878	1.42764	7.0562	0.00789912	0.0303513	OsGH3.2 - Probable indole-3-acetic acid-amido synthetase, expressed	GO:0009741	response to brassinosteroid stimulus	P	Response
LOC_Os07g40290	1.85672	3.89484	41.099	1.44708e-10	3.44155e-09	OsGH3.8 - Probable indole-3-acetic acid-amido synthetase, expressed	GO:0009741	response to brassinosteroid stimulus	P	Response
LOC_Os02g42990	0.848697	3.95258	13.2235	0.000276467	0.00173398	OsSAUR11 - Auxin-responsive SAUR gene family member, expressed	GO:0009741	response to brassinosteroid stimulus	P	Response
LOC_Os06g06810	0.632355	4.21843	13.7687	0.000206749	0.00134511	OsSub49 - Putative Subtilisin homologue, expressed	GO:0008202	steroid metabolic process	P	metabolism
LOC_Os08g42570	3.62179	0.662671	35.5475	2.4891e-09	4.71508e-08	plant protein of unknown function domain containing protein, expressed	GO:0009741	response to brassinosteroid stimulus	P	Response
LOC_Os10g39670	0.489382	5.34338	9.72126	0.00182149	0.00885854	protein kinase family protein, putative, expressed	GO:0009742	brassinosteroid mediated signaling pathway	P	Signaling
LOC_Os09g31490	0.609884	3.20377	7.05877	0.00788781	0.0303191	reductase, putative, expressed	GO:0006694	steroid biosynthetic process	P	biosynthesis
LOC_Os06g41840	0.820461	4.78841	23.3245	1.36844e-06	1.51352e-05	reductase, putative, expressed	GO:0006694	steroid biosynthetic process	P	biosynthesis
LOC_Os02g16620	0.751346	7.02111	31.5683	1.92548e-08	3.05641e-07	reticulon domain containing protein, putative, expressed	GO:0006694	steroid biosynthetic process	P	biosynthesis
LOC_Os06g30750	1.07552	7.28409	58.6474	1.88613e-14	8.85878e-13	reticulon domain containing protein, putative, expressed	GO:0006694	steroid biosynthetic process	P	biosynthesis
LOC_Os01g53520	0.445835	7.88596	9.48073	0.00207642	0.00994206	reticulon domain containing protein, putative, expressed	GO:0006694	steroid biosynthetic process	P	biosynthesis
LOC_Os05g24770	1.62642	1.73967	9.67605	0.00186686	0.00905994	reticulon domain containing protein, putative, expressed	GO:0006694	steroid biosynthetic process	P	biosynthesis
LOC_Os08g25380	1.0266	1.61934	11.214	0.000811806	0.00442984	serine/threonine-protein kinase BRI1-like 1 precursor, putative, expressed	GO:0009742	brassinosteroid mediated signaling pathway	P	Signaling
LOC_Os08g34740	0.537986	3.6268	6.83423	0.00894273	0.0337072	SGT1 protein, putative, expressed	GO:0016126	sterol biosynthetic process	P	biosynthesis
LOC_Os06g19630	5.14709	1.78183	81.131	2.11241e-19	1.9753e-17	steroid nuclear receptor, ligand-binding, putative, expressed	GO:0016020	membrane	C	receptor
LOC_Os07g05370	0.870632	2.79823	10.3115	0.00132203	0.00673689	TKL_IRAK_CrRLK1L-1.15 - The CrRLK1L-1 subfamily has homology to the CrRLK1L homolog, expressed	GO:0009741	response to brassinosteroid stimulus	P	Response
LOC_Os03g58150	0.575301	5.93652	14.9822	0.00010853	0.000760192	transmembrane BAX inhibitor motif-containing protein, putative, expressed	GO:0009742	brassinosteroid mediated signaling pathway	P	Signaling
LOC_Os03g53400	2.00272	0.797393	28.6594	8.6296e-08	1.22151e-06	transmembrane BAX inhibitor motif-containing protein, putative, expressed	GO:0009742	brassinosteroid mediated signaling pathway	P	Signaling
LOC_Os01g51210	0.920555	3.05677	14.873	0.000114998	0.000800319	uncharacterized protein PA4923, putative, expressed	GO:0009741	response to brassinosteroid stimulus	P	Response
LOC_Os07g43940	0.770185	5.24889	25.418	4.61602e-07	5.63231e-06	X8 domain containing protein, expressed	GO:0009742	brassinosteroid mediated signaling pathway	P	Signaling

## Sheet: BR down
genes	logFC	logCPM	LR	PValue	FDR	NameLOC	GO	DescGO	SubOnt	note
LOC_Os12g08170	-0.612534	3.46111	8.3241	0.00391226	0.0169639	2-oxo acid dehydrogenases acyltransferase domain containing protein, expressed	GO:0016132	brassinosteroid biosynthetic process	P	biosynthesis
LOC_Os02g49590	-0.454671	4.45085	7.49426	0.00618959	0.024768	ASC1, putative, expressed	GO:0016126	sterol biosynthetic process	P	biosynthesis
LOC_Os04g45690	-0.611441	2.73537	6.27139	0.0122703	0.0434914	B-box zinc finger family protein, putative, expressed	GO:0009741	response to brassinosteroid stimulus	P	Response
LOC_Os11g25560	-1.08579	2.75567	14.2555	0.000159597	0.00106757	BHLH transcription factor, putative, expressed	GO:0016132	brassinosteroid biosynthetic process	P	biosynthesis
LOC_Os06g12120	-0.521235	5.55406	8.7127	0.00316001	0.0142093	BRASSINOSTEROID INSENSITIVE 1-associated receptor kinase 1 precursor, putative, expressed	GO:0016310	phosphorylation	P	Signaling
LOC_Os06g16330	-0.462066	5.07939	8.35031	0.00385621	0.0167752	BRASSINOSTEROID INSENSITIVE 1-associated receptor kinase 1 precursor, putative, expressed	GO:0016310	phosphorylation	P	biosynthesis
LOC_Os02g58790	-1.1612	6.58523	64.1304	1.1645e-15	6.63604e-14	cell division inhibitor, putative, expressed	GO:0006694	steroid biosynthetic process	P	biosynthesis
LOC_Os10g37740	-0.348076	6.00279	5.99254	0.0143665	0.0494807	CGMC_GSK.9 - CGMC includes CDA, MAPK, GSK3, and CLKC kinases, expressed	GO:0009741	response to brassinosteroid stimulus	P	Response
LOC_Os03g60380	-0.439306	4.10326	6.51966	0.0106689	0.0388956	cinnamoyl CoA reductase, putative, expressed	GO:0006694	steroid biosynthetic process	P	biosynthesis
LOC_Os02g40860	-0.421666	6.74866	9.20954	0.00240757	0.0112693	CK1_CaseinKinase_1.5 - CK1 includes the casein kinase 1 kinases, expressed	GO:0009741	response to brassinosteroid stimulus	P	Response
LOC_Os03g04340	-0.560491	5.07757	8.39618	0.0037601	0.0164266	C-methyltransferase, putative, expressed	GO:0006694	steroid biosynthetic process	P	biosynthesis
LOC_Os06g49120	-0.65005	7.76255	19.1559	1.20464e-05	0.000107003	Complex I intermediate-associated protein 30 domain containing protein, putative, expressed	GO:0006694	steroid biosynthetic process	P	biosynthesis
LOC_Os11g18366	-1.41885	5.18914	39.7452	2.89346e-10	6.41568e-09	cycloartenol synthase, putative, expressed	GO:0006694	steroid biosynthetic process	P	Signaling
LOC_Os11g19700	-0.594633	5.28421	15.867	6.79519e-05	0.000503932	cycloeucalenol cycloisomerase, putative, expressed	GO:0016132	brassinosteroid biosynthetic process	P	biosynthesis
LOC_Os11g04710	-1.84294	2.0891	39.2169	3.79251e-10	8.30879e-09	cytochrome P450, putative, expressed	GO:0016132	brassinosteroid biosynthetic process	P	biosynthesis
LOC_Os12g04480	-1.48253	3.27913	43.6242	3.97898e-11	1.05441e-09	cytochrome P450, putative, expressed	GO:0016132	brassinosteroid biosynthetic process	P	biosynthesis
LOC_Os03g40540	-0.647188	3.8824	7.11743	0.00763383	0.0295027	cytochrome P450, putative, expressed	GO:0016132	brassinosteroid biosynthetic process	P	biosynthesis
LOC_Os09g31502	-0.72478	6.90097	20.6927	5.39206e-06	5.19801e-05	dehydrogenase, putative, expressed	GO:0006694	steroid biosynthetic process	P	biosynthesis
LOC_Os04g41810	-1.26015	3.5335	12.9936	0.000312561	0.00193093	expressed protein	GO:0016132	brassinosteroid biosynthetic process	P	biosynthesis
LOC_Os03g07400	-1.21992	2.03156	10.0258	0.00154366	0.00770406	expressed protein	GO:0009741	response to brassinosteroid stimulus	P	Response
LOC_Os07g10630	-0.564549	2.88161	6.34329	0.0117826	0.0421771	expressed protein	GO:0009741	response to brassinosteroid stimulus	P	Response
LOC_Os08g26220	-3.15978	3.95216	167.187	3.04543e-38	1.60642e-35	expressed protein	GO:0009741	response to brassinosteroid stimulus	P	biosynthesis
LOC_Os10g25780	-0.750188	3.97984	7.43977	0.00637982	0.0253953	FAD-linked oxidoreductase protein, putative, expressed	GO:0006694	steroid biosynthetic process	P	biosynthesis
LOC_Os01g04260	-0.872548	4.51355	29.7161	5.00178e-08	7.40796e-07	fatty acid hydroxylase, putative, expressed	GO:0006694	steroid biosynthetic process	P	biosynthesis
LOC_Os10g39810	-0.928432	5.56968	24.0585	9.34508e-07	1.07221e-05	fatty acid hydroxylase, putative, expressed	GO:0006694	steroid biosynthetic process	P	biosynthesis
LOC_Os07g25540	-1.08961	0.0483956	7.7364	0.00541187	0.0221338	flavin monooxygenase, putative, expressed	GO:0009741	response to brassinosteroid stimulus	P	Response
LOC_Os02g01920	-0.939213	4.70539	25.7202	3.94678e-07	4.88203e-06	GHMP kinases ATP-binding protein, putative, expressed	GO:0016126	sterol biosynthetic process	P	biosynthesis
LOC_Os02g37590	-0.925446	5.19446	7.50901	0.00613911	0.024611	glycerophosphoryl diester phosphodiesterase family protein, putative, expressed	GO:0016126	sterol biosynthetic process	P	biosynthesis
LOC_Os06g30380	-0.396496	6.26657	8.59396	0.0033728	0.0150152	GTP binding protein, putative, expressed	GO:0009742	brassinosteroid mediated signaling pathway	P	Signaling
LOC_Os04g26320	-0.659665	5.25082	16.5511	4.73556e-05	0.000364459	mannose-binding lectin, putative, expressed	GO:0016132	brassinosteroid biosynthetic process	P	biosynthesis
LOC_Os11g42970	-1.1769	2.31894	16.4787	4.91996e-05	0.000377521	membrane associated DUF588 domain containing protein, putative, expressed	GO:0009741	response to brassinosteroid stimulus	P	Response
LOC_Os09g34100	-0.637071	7.51064	18.795	1.45548e-05	0.000127143	metallo-beta-lactamase family protein, putative, expressed	GO:0006694	steroid biosynthetic process	P	biosynthesis
LOC_Os03g17230	-1.20791	1.72621	11.8782	0.000567937	0.00322395	NAD dependent epimerase/dehydratase family domain containing protein, expressed	GO:0006694	steroid biosynthetic process	P	biosynthesis
LOC_Os07g40974	-0.613924	7.18154	18.7075	1.52386e-05	0.000132722	NAD dependent epimerase/dehydratase family protein, putative, expressed	GO:0006694	steroid biosynthetic process	P	biosynthesis
LOC_Os03g23980	-1.01203	6.1947	31.7549	1.74908e-08	2.79363e-07	NAD dependent epimerase/dehydratase family protein, putative, expressed	GO:0006694	steroid biosynthetic process	P	biosynthesis
LOC_Os04g33060	-1.10553	6.8479	47.2513	6.24457e-12	1.92599e-10	NAD dependent epimerase/dehydratase family protein, putative, expressed	GO:0006694	steroid biosynthetic process	P	biosynthesis
LOC_Os02g25060	-1.02361	5.70888	48.7519	2.90473e-12	9.59166e-11	NTMC2Type1.2 protein, putative, expressed	GO:0016126	sterol biosynthetic process	P	biosynthesis
LOC_Os09g37394	-1.92068	1.6865	23.2996	1.38626e-06	1.53077e-05	OsSAUR44 - Auxin-responsive SAUR gene family member, expressed	GO:0009741	response to brassinosteroid stimulus	P	Response
LOC_Os09g37480	-1.13268	2.21224	14.7881	0.000120295	0.000833517	OsSAUR53 - Auxin-responsive SAUR gene family member, expressed	GO:0009741	response to brassinosteroid stimulus	P	Response
LOC_Os10g40590	-0.586698	5.22519	8.76395	0.00307243	0.0138884	oxysterol-binding protein, putative, expressed	GO:0008202	steroid metabolic process	P	metabolism
LOC_Os04g51340	-1.31795	1.87158	16.3122	5.37161e-05	0.000409125	pectinacetylesterase domain containing protein, expressed	GO:0016126	sterol biosynthetic process	P	biosynthesis
LOC_Os02g52040	-1.89643	0.534388	12.4306	0.000422352	0.00249315	phosphate-induced protein 1 conserved region domain containing protein, expressed	GO:0016126	sterol biosynthetic process	P	biosynthesis
LOC_Os03g19700	-1.16251	0.343559	7.72501	0.00544611	0.0222473	plant protein of unknown function domain containing protein, expressed	GO:0009741	response to brassinosteroid stimulus	P	Response
LOC_Os11g33970	-1.02104	2.30516	14.6301	0.000130808	0.000897293	plant protein of unknown function domain containing protein, expressed	GO:0009741	response to brassinosteroid stimulus	P	Response
LOC_Os03g06730	-0.676568	3.35412	8.63061	0.00330561	0.0147576	plant protein of unknown function domain containing protein, expressed	GO:0009741	response to brassinosteroid stimulus	P	Response
LOC_Os08g26710	-1.94476	6.25036	85.2712	2.60131e-20	2.63616e-18	plant protein of unknown function domain containing protein, expressed	GO:0009741	response to brassinosteroid stimulus	P	Response
LOC_Os01g19610	-0.594156	3.6295	7.08103	0.00779042	0.0300065	plant protein of unknown function domain containing protein, expressed	GO:0009741	response to brassinosteroid stimulus	P	Response
LOC_Os05g03972	-2.20847	-0.0238197	26.9761	2.05983e-07	2.70076e-06	plant protein of unknown function domain containing protein, expressed	GO:0009741	response to brassinosteroid stimulus	P	Response
LOC_Os01g50760	-0.419054	7.29157	9.30161	0.00228953	0.0108078	polyprenyl synthetase, putative, expressed	GO:0016126	sterol biosynthetic process	P	biosynthesis
LOC_Os04g56230	-0.395718	7.8116	6.15257	0.0131221	0.0459799	polyprenyl synthetase, putative, expressed	GO:0016126	sterol biosynthetic process	P	biosynthesis
LOC_Os10g33900	-1.33076	4.7079	55.9014	7.61973e-14	3.22537e-12	possible lysine decarboxylase domain containing protein, expressed	GO:0009741	response to brassinosteroid stimulus	P	Response
LOC_Os07g43900	-0.423407	5.61427	8.84928	0.00293205	0.0133123	protein kinase domain containing protein, expressed	GO:0009742	brassinosteroid mediated signaling pathway	P	Signaling
LOC_Os06g41810	-0.387006	5.62722	6.88301	0.00870188	0.0329314	reductase, putative, expressed	GO:0006694	steroid biosynthetic process	P	biosynthesis
LOC_Os03g03410	-1.5564	6.18616	28.1419	1.12738e-07	1.5555e-06	serine/threonine-protein kinase, putative, expressed	GO:0009741	response to brassinosteroid stimulus	P	Response
LOC_Os05g36050	-1.72441	1.07038	11.0571	0.000883464	0.00475775	serine/threonine-protein kinase, putative, expressed	GO:0009741	response to brassinosteroid stimulus	P	Response
LOC_Os11g06820	-1.03968	0.305983	6.58062	0.0103095	0.0379269	transmembrane amino acid transporter protein, putative, expressed	GO:0016126	sterol biosynthetic process	P	biosynthesis
LOC_Os11g37200	-1.37061	1.56342	14.2564	0.000159521	0.00106757	transmembrane BAX inhibitor motif-containing protein, putative, expressed	GO:0009742	brassinosteroid mediated signaling pathway	P	Signaling
LOC_Os01g40630	-0.632714	8.4286	16.5745	4.67757e-05	0.000360806	uncharacterized protein PA4923, putative, expressed	GO:0009741	response to brassinosteroid stimulus	P	Response
LOC_Os02g04510	-0.703507	7.04642	23.7436	1.10062e-06	1.24749e-05	UOS1, putative, expressed	GO:0006694	steroid biosynthetic process	P	biosynthesis
LOC_Os03g42710	-0.953826	3.56748	10.959	0.000931481	0.00497854	WD-40 repeat family protein, putative, expressed	GO:0009741	response to brassinosteroid stimulus	P	Response
LOC_Os05g50310	-0.55047	3.71738	7.07674	0.00780908	0.0300615	ZF-HD protein dimerisation region containing protein, expressed	GO:0016132	brassinosteroid biosynthetic process	P	biosynthesis
LOC_Os05g39260	-0.940286	2.52907	8.96746	0.0027483	0.012578	zinc finger, C3HC4 type domain containing protein, expressed	GO:0009741	response to brassinosteroid stimulus	P	Response

[truncated: 6 more sheets: ET up, ET down, JA up, JA down, SA up, SA down]
