# Supplementary material for: Fast Regulation of Hormone Metabolism Contributes to Salt Tolerance in Rice (Oryza sativa spp. Japonica, L.) by Inducing Specific Morpho-Physiological Responses
Source: Plants (Basel). 2018 Sep 15;7(3):75. doi: 10.3390/plants7030075 (PMC6161274; doi:10.3390/plants7030075)
Supplement: Supplementary file 1 [file plants-07-00075-s001.zip › Table S6.xlsx]

## Sheet: ABA up
genes	logFC	logCPM	LR	PValue	FDR	NameLOC	GO	DescGO	SubOnt	category
LOC_Os12g05690	2.88607	0.987217	39.146	3.93264e-10	7.05716e-09	expressed protein	GO:0009738	abscisic acid mediated signaling pathway	P	Signaling
LOC_Os05g42210	2.73805	2.53324	129.591	5.03438e-30	5.95396e-28	serine/threonine-protein kinase receptor precursor, putative, expressed	GO:0009738	abscisic acid mediated signaling pathway	P	Signaling
LOC_Os03g16170	2.6341	2.21898	71.3217	3.03477e-17	1.29015e-15	protein phosphatase 2C, putative, expressed	GO:0009738	abscisic acid mediated signaling pathway	P	Signaling
LOC_Os06g48240	1.73832	2.23496	48.8606	2.74813e-12	6.69244e-11	AAA ATPase, putative, expressed	GO:0009737	response to abscisic acid stimulus	P	Response
LOC_Os01g72910	2.21836	0.3133	31.7002	1.79899e-08	2.53318e-07	abscisic stress-ripening, putative, expressed	GO:0006950	response to stress	P	Response
LOC_Os02g33820	0.856884	5.90276	42.3418	7.66356e-11	1.53612e-09	abscisic stress-ripening, putative, expressed	GO:0006950	response to stress	P	Response
LOC_Os01g64790	2.24018	0.515341	34.7389	3.77015e-09	5.86602e-08	AP2 domain containing protein, expressed	GO:0009788	negative regulation of abscisic acid mediated signaling pathway	P	Signaling
LOC_Os09g26880	0.615499	6.97108	28.4829	9.45287e-08	1.17416e-06	aldehyde dehydrogenase, putative, expressed	GO:0009737	response to abscisic acid stimulus	P	Response
LOC_Os12g26290	2.37924	3.82471	108.802	1.79371e-25	1.57634e-23	alpha-DOX2, putative, expressed	GO:0009737	response to abscisic acid stimulus	P	Response
LOC_Os08g27720	2.11224	3.59156	86.9595	1.10766e-20	6.49808e-19	pirin, putative, expressed	GO:0009738	abscisic acid mediated signaling pathway	P	Signaling
LOC_Os01g51870	2.11154	2.7422	55.815	7.96234e-14	2.33864e-12	methyltransferase, putative, expressed	GO:0009738	abscisic acid mediated signaling pathway	P	Signaling
LOC_Os01g10210	2.08841	1.12538	27.3796	1.67183e-07	1.97826e-06	lachrymatory factor synthase, putative, expressed	GO:0009789	positive regulation of abscisic acid mediated signaling pathway	P	Signaling
LOC_Os03g44150	1.03908	4.71385	62.4878	2.68103e-15	9.59905e-14	aminotransferase, putative, expressed	GO:0009737	response to abscisic acid stimulus	P	Response
LOC_Os06g48250	1.18406	3.82842	37.1356	1.10196e-09	1.8408e-08	ATPase, putative, expressed	GO:0009737	response to abscisic acid stimulus	P	Response
LOC_Os05g50170	0.680164	1.61952	6.81245	0.00905247	0.0309222	ATPCME, putative, expressed	GO:0009737	response to abscisic acid stimulus	P	Response
LOC_Os05g34830	1.78695	0.788888	23.0147	1.60765e-06	1.5494e-05	No apical meristem protein, putative, expressed	GO:0009788	negative regulation of abscisic acid mediated signaling pathway	P	Signaling
LOC_Os12g06340	1.47887	3.95266	41.913	9.54238e-11	1.87689e-09	BEL1-like homeodomain transcription factor, putative, expressed	GO:0009737	response to abscisic acid stimulus	P	Response
LOC_Os02g09060	0.421999	5.44577	13.5425	0.000233221	0.00135108	BRCA1-associated protein, putative, expressed	GO:0009688	abscisic acid biosynthetic process	P	Biosynthesis
LOC_Os07g32420	0.739129	6.77628	38.0247	6.98559e-10	1.20495e-08	bromodomain domain containing protein, expressed	GO:0009737	response to abscisic acid stimulus	P	Response
LOC_Os03g08624	1.72298	1.49816	29.1264	6.78051e-08	8.67421e-07	dihydroflavonol-4-reductase, putative, expressed	GO:0009788	negative regulation of abscisic acid mediated signaling pathway	P	Signaling
LOC_Os08g36860	1.71452	3.77072	67.4838	2.12431e-16	8.34485e-15	cytochrome P450, putative, expressed	GO:0010295	(+)-abscisic acid 8'-hydroxylase activity	F	degradation
LOC_Os12g24330	1.66081	4.31076	118.857	1.1254e-27	1.14257e-25	expressed protein	GO:0009738	abscisic acid mediated signaling pathway	P	Signaling
LOC_Os07g08420	1.06631	0.930956	10.7631	0.00103546	0.00501357	bZIP transcription factor domain containing protein, expressed	GO:0071215	cellular response to abscisic acid stimulus	P	Response
LOC_Os01g44040	0.333115	6.12323	8.17446	0.00424843	0.0164909	CAS1 domain-containing protein 1 precursor, putative, expressed	GO:0009737	response to abscisic acid stimulus	P	Response
LOC_Os05g49170	0.739332	1.26187	5.87507	0.0153567	0.0477007	cold acclimation protein WCOR413, putative, expressed	GO:0009737	response to abscisic acid stimulus	P	Response
LOC_Os04g53190	0.391122	7.6804	11.4902	0.000699624	0.00354661	CPuORF12 - conserved peptide uORF-containing transcript, expressed	GO:0009737	response to abscisic acid stimulus	P	Response
LOC_Os02g09990	1.36529	1.14842	12.4494	0.000418125	0.0022625	expressed protein	GO:0009738	abscisic acid mediated signaling pathway	P	Signaling
LOC_Os01g63930	1.34986	3.5117	39.6031	3.11194e-10	5.71826e-09	cytochrome P450, putative, expressed	GO:0009738	abscisic acid mediated signaling pathway	P	Signaling
LOC_Os07g44410	1.31783	6.46642	74.241	6.91405e-18	3.16311e-16	WD40-like Beta Propeller Repeat family protein, expressed	GO:0009738	abscisic acid mediated signaling pathway	P	Signaling
LOC_Os09g28354	0.723763	5.32358	20.5968	5.66904e-06	4.82194e-05	CPuORF39 - conserved peptide uORF-containing transcript, expressed	GO:0009737	response to abscisic acid stimulus	P	Response
LOC_Os08g34640	1.29363	4.2696	75.6576	3.3737e-18	1.57918e-16	receptor-like protein kinase precursor, putative, expressed	GO:0009738	abscisic acid mediated signaling pathway	P	Signaling
LOC_Os05g02200	1.01779	0.713654	7.8424	0.00510348	0.0192421	cysteine-rich repeat secretory protein 55 precursor, putative, expressed	GO:0009737	response to abscisic acid stimulus	P	Response
LOC_Os09g31514	1.815	0.766439	24.1577	8.87624e-07	9.07376e-06	dihydroflavonol-4-reductase, putative, expressed	GO:0009737	response to abscisic acid stimulus	P	Response
LOC_Os05g24160	0.455094	4.59441	11.2773	0.00078461	0.00392023	double-stranded RNA binding motif containing protein, expressed	GO:0009737	response to abscisic acid stimulus	P	Response
LOC_Os03g46260	0.447831	5.2688	10.4072	0.00125527	0.00591682	DUF581 domain containing protein, expressed	GO:0009737	response to abscisic acid stimulus	P	Response
LOC_Os09g15670	1.08083	3.41427	20.0978	7.35814e-06	6.11592e-05	protein phosphatase 2C, putative, expressed	GO:0009788	negative regulation of abscisic acid mediated signaling pathway	P	Signaling
LOC_Os06g39240	1.42086	0.796997	14.9912	0.000108015	0.000684805	endothelial differentiation-related factor 1, putative, expressed	GO:0009737	response to abscisic acid stimulus	P	Response
LOC_Os05g06320	0.831529	5.83402	55.3904	9.88186e-14	2.84727e-12	ethylene receptor, putative, expressed	GO:0009737	response to abscisic acid stimulus	P	Response
LOC_Os04g32620	0.803789	4.36804	8.91036	0.00283557	0.0117931	ethylene-responsive transcription factor ERF114, putative, expressed	GO:0009737	response to abscisic acid stimulus	P	Response
LOC_Os02g36880	1.0312	4.7592	40.1156	2.39367e-10	4.46484e-09	No apical meristem protein, putative, expressed	GO:0009738	abscisic acid mediated signaling pathway	P	Signaling
LOC_Os12g27440	2.13201	-0.141722	23.4655	1.27177e-06	1.25395e-05	expressed protein	GO:0009737	response to abscisic acid stimulus	P	Response
LOC_Os05g01370	1.01077	4.30656	13.2131	0.000278005	0.00157763	polygalacturonase inhibitor precursor, putative, expressed	GO:0009738	abscisic acid mediated signaling pathway	P	Signaling
LOC_Os03g10320	0.988084	2.28951	11.9377	0.000550107	0.00287429	expressed protein	GO:0009738	abscisic acid mediated signaling pathway	P	Signaling
LOC_Os05g12630	1.95998	3.54537	37.3134	1.00589e-09	1.69818e-08	expressed protein	GO:0009737	response to abscisic acid stimulus	P	Response
LOC_Os11g05490	1.74005	2.06705	40.6447	1.82583e-10	3.46673e-09	expressed protein	GO:0009738	abscisic acid mediated signaling pathway	P	Response
LOC_Os01g62760	0.951421	6.11748	45.1457	1.82905e-11	4.02645e-10	protein phosphatase 2C, putative, expressed	GO:0009788	negative regulation of abscisic acid mediated signaling pathway	P	Signaling
LOC_Os02g34600	0.946663	4.60575	39.2018	3.82182e-10	6.89168e-09	CAMK_CAMK_like.13 - CAMK includes calcium/calmodulin depedent protein kinases, expressed	GO:0009738	abscisic acid mediated signaling pathway	P	Signaling
LOC_Os08g42590	0.933232	5.62883	40.4655	2.00118e-10	3.7771e-09	mtN19, putative, expressed	GO:0009738	abscisic acid mediated signaling pathway	P	Signaling
LOC_Os05g46340	0.870728	3.49674	18.1897	1.99959e-05	0.000152153	expressed protein	GO:0009737	response to abscisic acid stimulus	P	Response
LOC_Os06g02540	0.86587	6.78888	55.3739	9.96522e-14	2.86632e-12	expressed protein	GO:0009738	abscisic acid mediated signaling pathway	P	Signaling
LOC_Os03g53520	0.503346	4.66816	15.0032	0.000107327	0.000680829	expressed protein	GO:0009737	response to abscisic acid stimulus	P	Response
LOC_Os05g08090	0.438439	5.62305	13.8522	0.000197761	0.00117098	expressed protein	GO:0009737	response to abscisic acid stimulus	P	Response
LOC_Os04g53195	0.391195	7.68028	11.5004	0.000695819	0.00353055	expressed protein	GO:0009737	response to abscisic acid stimulus	P	Response
LOC_Os05g36270	0.82044	3.92302	19.991	7.78086e-06	6.42882e-05	fructose-1,6-bisphosphatase, putative, expressed	GO:0009737	response to abscisic acid stimulus	P	Response
LOC_Os03g18200	0.373372	4.1776	6.23779	0.0125053	0.0403668	heat shock protein DnaJ, putative, expressed	GO:0009688	abscisic acid biosynthetic process	P	Biosynthesis
LOC_Os01g69920	0.375844	8.5693	10.4458	0.00122926	0.00580903	histidine kinase, putative, expressed	GO:0071215	cellular response to abscisic acid stimulus	P	Response
LOC_Os09g28310	0.756395	4.914	30.6023	3.16726e-08	4.30972e-07	bZIP transcription factor, putative, expressed	GO:0009738	abscisic acid mediated signaling pathway	P	Signaling
LOC_Os11g06020	0.680739	5.06325	18.1735	2.01663e-05	0.000153291	homeobox domain containing protein, expressed	GO:0009737	response to abscisic acid stimulus	P	Response
LOC_Os11g30500	0.954109	4.46482	32.5785	1.14476e-08	1.66248e-07	HVA22, putative, expressed	GO:0009737	response to abscisic acid stimulus	P	Response
LOC_Os03g51010	1.30397	2.75644	39.0171	4.20119e-10	7.47873e-09	hydrolase, alpha/beta fold family domain containing protein, expressed	GO:0009737	response to abscisic acid stimulus	P	Response
LOC_Os01g10250	0.478073	5.04844	10.5016	0.0011927	0.00566512	hydrolase, alpha/beta fold family domain containing protein, expressed	GO:0009737	response to abscisic acid stimulus	P	Response
LOC_Os01g26120	1.03939	0.922538	11.5647	0.000672143	0.00342526	membrane associated DUF588 domain containing protein, putative, expressed	GO:0009737	response to abscisic acid stimulus	P	Response
LOC_Os03g59600	2.36269	-0.265496	27.2193	1.81641e-07	2.13232e-06	mitochondrial Rho GTPase 1, putative, expressed	GO:0009737	response to abscisic acid stimulus	P	Response
LOC_Os06g12790	0.676551	3.96488	20.928	4.76872e-06	4.12399e-05	ras-related protein, putative, expressed	GO:0009788	negative regulation of abscisic acid mediated signaling pathway	P	Signaling
LOC_Os09g33930	0.671264	6.18956	31.2816	2.23188e-08	3.11119e-07	farnesyltransferase/geranylgeranyltransferase type-1 subunitalpha, putative, expressed	GO:0009788	negative regulation of abscisic acid mediated signaling pathway	P	Signaling
LOC_Os02g49986	1.78089	0.05397	16.1216	5.94031e-05	0.000402428	MYB family transcription factor, putative, expressed	GO:0009737	response to abscisic acid stimulus	P	Response
LOC_Os08g33150	1.46636	0.425264	10.8405	0.000993031	0.00482708	MYB family transcription factor, putative, expressed	GO:0009737	response to abscisic acid stimulus	P	Response
LOC_Os09g26780	0.607111	2.95372	7.8015	0.00522028	0.0195928	zinc-finger protein, putative, expressed	GO:0009738	abscisic acid mediated signaling pathway	P	Signaling
LOC_Os01g66120	0.607086	6.64518	18.3438	1.84419e-05	0.000141246	No apical meristem protein, putative, expressed	GO:0009788	negative regulation of abscisic acid mediated signaling pathway	P	Signaling
LOC_Os08g06370	0.815084	3.48062	20.746	5.24412e-06	4.49491e-05	MYB family transcription factor, putative, expressed	GO:0009737	response to abscisic acid stimulus	P	Response
LOC_Os07g41160	0.576613	4.35901	16.9146	3.90997e-05	0.00027819	protein of unknown function DUF1675 domain containing protein, expressed	GO:0009738	abscisic acid mediated signaling pathway	P	Signaling
LOC_Os03g20090	0.651964	3.9038	9.32752	0.00225738	0.00975712	MYB family transcription factor, putative, expressed	GO:0009737	response to abscisic acid stimulus	P	Response
LOC_Os01g40660	0.556833	3.77725	9.62536	0.00191909	0.00850321	methyltransferase, putative, expressed	GO:0009738	abscisic acid mediated signaling pathway	P	Signaling
LOC_Os01g40094	0.550822	6.0493	20.365	6.39907e-06	5.39745e-05	protein phosphatase 2C, putative, expressed	GO:0009738	abscisic acid mediated signaling pathway	P	Signaling
LOC_Os02g51799	0.595464	2.60871	8.69431	0.00319204	0.0129724	MYB family transcription factor, putative, expressed	GO:0009737	response to abscisic acid stimulus	P	Response
LOC_Os11g32270	0.540794	4.06242	14.0749	0.00017567	0.00105678	N-rich protein, putative, expressed	GO:0009738	abscisic acid mediated signaling pathway	P	Signaling
LOC_Os08g38570	0.520826	4.71368	12.6564	0.000374279	0.00204867	WD domain, G-beta repeat domain containing protein, expressed	GO:0009738	abscisic acid mediated signaling pathway	P	Signaling
LOC_Os08g06110	0.374987	7.28589	6.61531	0.0101106	0.0339216	MYB family transcription factor, putative, expressed	GO:0009737	response to abscisic acid stimulus	P	Response
LOC_Os01g09590	0.386378	4.96637	5.88543	0.0152666	0.0474606	myb-like DNA-binding domain containing protein, putative, expressed	GO:0009737	response to abscisic acid stimulus	P	Response
LOC_Os01g09280	1.13027	4.22927	54.1746	1.83447e-13	5.10483e-12	myb-related transcription activator, putative, expressed	GO:0009737	response to abscisic acid stimulus	P	Response
LOC_Os05g38330	0.368878	4.81845	7.51053	0.00613393	0.0224062	NDP1, putative, expressed	GO:0009688	abscisic acid biosynthetic process	P	Biosynthesis
LOC_Os07g05620	0.496697	6.99463	20.2349	6.84913e-06	5.73357e-05	CAMK_KIN1/SNF1/Nim1_like.28 - CAMK includes calcium/calmodulin depedent protein kinases, expressed	GO:0009738	abscisic acid mediated signaling pathway	P	Signaling
LOC_Os05g04700	0.349668	6.09768	6.40644	0.0113707	0.0373327	OsRCI2-6 - Hydrophobic protein LTI6B, expressed	GO:0009737	response to abscisic acid stimulus	P	Response
LOC_Os01g52560	0.46401	3.53649	7.49346	0.00619236	0.0225706	Plant PDR ABC transporter associated domain containing protein, expressed	GO:0009737	response to abscisic acid stimulus	P	Response
LOC_Os08g42570	1.84645	0.983584	28.7582	8.20011e-08	1.0324e-06	plant protein of unknown function domain containing protein, expressed	GO:0009737	response to abscisic acid stimulus	P	Response
LOC_Os01g21650	1.61656	0.121409	16.7965	4.16111e-05	0.000294643	plant protein of unknown function domain containing protein, expressed	GO:0009737	response to abscisic acid stimulus	P	Response
LOC_Os01g38380	1.13115	0.260708	9.58447	0.0019623	0.00866701	plant protein of unknown function domain containing protein, expressed	GO:0009737	response to abscisic acid stimulus	P	Response
LOC_Os03g50160	0.982267	4.83047	21.4623	3.60852e-06	3.22605e-05	plastocyanin-like domain containing protein, putative, expressed	GO:0009737	response to abscisic acid stimulus	P	Response
LOC_Os02g32860	0.49875	3.12908	7.77902	0.00528564	0.0197913	poly synthetase 3, putative, expressed	GO:0009737	response to abscisic acid stimulus	P	Response
LOC_Os02g38804	0.499334	3.56297	9.55033	0.00199914	0.00880523	protein phosphatase 2C containing protein, expressed	GO:0009737	response to abscisic acid stimulus	P	Response
LOC_Os11g08210	0.389502	6.04941	10.122	0.00146509	0.0067359	no apical meristem protein, putative, expressed	GO:0009788	negative regulation of abscisic acid mediated signaling pathway	P	Signaling
LOC_Os06g41840	0.740351	4.91723	31.3131	2.19595e-08	3.06304e-07	reductase, putative, expressed	GO:0009737	response to abscisic acid stimulus	P	Response
LOC_Os09g31490	0.503125	4.04196	11.229	0.000805308	0.00401282	reductase, putative, expressed	GO:0009737	response to abscisic acid stimulus	P	Response
LOC_Os03g18150	0.375741	7.00827	7.13971	0.00753953	0.026579	protein phosphatase 2C, putative, expressed	GO:0009738	abscisic acid mediated signaling pathway	P	Signaling
LOC_Os10g31330	2.4316	2.61781	39.3397	3.56133e-10	6.48507e-09	retrotransposon protein, putative, unclassified, expressed	GO:0009737	response to abscisic acid stimulus	P	Response
LOC_Os07g41180	0.557961	5.81858	17.0966	3.55256e-05	0.000254963	RNA-binding protein-like, putative, expressed	GO:0009737	response to abscisic acid stimulus	P	Response
LOC_Os06g49440	0.369763	4.72081	7.27781	0.00698115	0.0248987	serine esterase, putative, expressed	GO:0009737	response to abscisic acid stimulus	P	Response
LOC_Os02g52250	0.301163	7.12324	7.15159	0.00748977	0.026433	SKIP/SNW domain containing protein, expressed	GO:0009737	response to abscisic acid stimulus	P	Response
LOC_Os04g52730	0.366669	5.99885	6.94595	0.00840094	0.0290221	NAD dependent epimerase/dehydratase family domain containing protein, expressed	GO:0009738	abscisic acid mediated signaling pathway	P	Signaling
LOC_Os07g40290	0.359736	5.11411	6.59015	0.0102545	0.0343266	OsGH3.8 - Probable indole-3-acetic acid-amido synthetase, expressed	GO:0009738	abscisic acid mediated signaling pathway	P	Signaling
LOC_Os12g05050	1.14427	4.01958	56.4787	5.68104e-14	1.69774e-12	stem-specific protein TSJT1, putative, expressed	GO:0009737	response to abscisic acid stimulus	P	Response
LOC_Os03g03510	0.344404	5.89684	6.75721	0.00933696	0.0317283	CAMK_KIN1/SNF1/Nim1_like.15 - CAMK includes calcium/calmodulin depedent protein kinases, expressed	GO:0009738	abscisic acid mediated signaling pathway	P	Signaling
LOC_Os03g58170	0.544648	2.56445	6.03171	0.0140511	0.0444463	stem-specific protein TSJT1, putative, expressed	GO:0009737	response to abscisic acid stimulus	P	Response
LOC_Os07g04690	0.305718	7.71049	7.69773	0.00552902	0.0205504	UDP-arabinose 4-epimerase 1, putative, expressed	GO:0009738	abscisic acid mediated signaling pathway	P	Signaling
LOC_Os06g45570	0.777353	2.35655	8.56513	0.00342662	0.0137473	VQ domain containing protein, putative, expressed	GO:0009737	response to abscisic acid stimulus	P	Response

## Sheet: ABA down
genes	logFC	logCPM	LR	PValue	FDR	NameLOC	GO	DescGO	SubOnt	category
LOC_Os11g29400	-1.16301	9.29939	66.2222	4.02853e-16	1.55235e-14	6-phosphogluconate dehydrogenase, decarboxylating, putative, expressed	GO:0009737	response to abscisic acid stimulus	P	Response
LOC_Os06g36090	-0.754386	7.09381	29.8431	4.68462e-08	6.16683e-07	ABC-2 type transporter, putative, expressed	GO:0009737	response to abscisic acid stimulus	P	Response
LOC_Os01g73250	-1.54574	3.5066	15.4564	8.44286e-05	0.000549654	abscisic stress-ripening, putative, expressed	GO:0006950	response to stress	P	Response
LOC_Os11g06720	-1.04964	9.15091	49.5578	1.92612e-12	4.79568e-11	abscisic stress-ripening, putative, expressed	GO:0006950	response to stress	P	Response
LOC_Os04g34600	-0.717067	2.07447	6.12255	0.0133468	0.0425635	abscisic stress-ripening, putative, expressed	GO:0006950	response to stress	P	Response
LOC_Os11g08300	-0.35377	7.93498	8.68622	0.00320624	0.0130087	aldehyde dehydrogenase, putative, expressed	GO:0009737	response to abscisic acid stimulus	P	Response
LOC_Os04g57560	-0.648765	9.16011	23.5681	1.20569e-06	1.19729e-05	amine oxidase, flavin-containing, domain containing protein, expressed	GO:0009737	response to abscisic acid stimulus	P	Response
LOC_Os04g48850	-1.14874	3.28052	34.9609	3.36399e-09	5.27468e-08	aminotransferase, classes I and II, domain containing protein, expressed	GO:0009737	response to abscisic acid stimulus	P	Response
LOC_Os02g34580	-1.96873	2.88818	87.2608	9.51169e-21	5.63954e-19	ammonium transporter protein, putative, expressed	GO:0009738	abscisic acid mediated signaling pathway	P	Signaling
LOC_Os05g39240	-0.880744	5.1147	30.8586	2.77525e-08	3.80894e-07	ammonium transporter protein, putative, expressed	GO:0009738	abscisic acid mediated signaling pathway	P	Response
LOC_Os01g61510	-0.862754	4.28485	24.9485	5.88819e-07	6.27904e-06	ammonium transporter protein, putative, expressed	GO:0009738	abscisic acid mediated signaling pathway	P	Signaling
LOC_Os05g31750	-2.08264	5.55747	193.806	4.69375e-44	9.93913e-42	annexin, putative, expressed	GO:0009737	response to abscisic acid stimulus	P	Response
LOC_Os06g11800	-0.451195	8.19278	13.9581	0.000186934	0.00111369	annexin, putative, expressed	GO:0009737	response to abscisic acid stimulus	P	Response
LOC_Os05g03040	-0.801928	9.01534	38.1069	6.69742e-10	1.16064e-08	AP2 domain containing protein, expressed	GO:0009737	response to abscisic acid stimulus	P	Response
LOC_Os04g57340	-0.737426	4.94524	12.0858	0.000508065	0.00268258	AP2 domain containing protein, expressed	GO:0009737	response to abscisic acid stimulus	P	Response
LOC_Os07g26640	-1.0068	4.12884	22.6414	1.95231e-06	1.85344e-05	aquaporin protein, putative, expressed	GO:0009737	response to abscisic acid stimulus	P	Response
LOC_Os04g16450	-0.866475	7.63083	32.4241	1.23943e-08	1.79177e-07	aquaporin protein, putative, expressed	GO:0009737	response to abscisic acid stimulus	P	Response
LOC_Os07g26690	-0.852035	9.43657	40.876	1.62204e-10	3.10633e-09	aquaporin protein, putative, expressed	GO:0009737	response to abscisic acid stimulus	P	Response
LOC_Os07g26630	-0.774925	6.773	34.0023	5.50474e-09	8.38304e-08	aquaporin protein, putative, expressed	GO:0009737	response to abscisic acid stimulus	P	Response
LOC_Os03g05290	-0.649166	9.96888	23.5732	1.20252e-06	1.19517e-05	aquaporin protein, putative, expressed	GO:0009737	response to abscisic acid stimulus	P	Response
LOC_Os04g44060	-0.609963	8.59416	16.275	5.47819e-05	0.000375353	aquaporin protein, putative, expressed	GO:0009737	response to abscisic acid stimulus	P	Response
LOC_Os02g41860	-0.519116	9.37333	10.1173	0.00146882	0.00675027	aquaporin protein, putative, expressed	GO:0009737	response to abscisic acid stimulus	P	Response
LOC_Os01g74450	-0.401995	7.48178	5.97229	0.0145324	0.0455731	aquaporin protein, putative, expressed	GO:0009737	response to abscisic acid stimulus	P	Response
LOC_Os09g36550	-0.543392	5.53645	20.6863	5.41008e-06	4.62289e-05	armadillo/beta-catenin repeat family protein, putative, expressed	GO:0009738	abscisic acid mediated signaling pathway	P	Signaling
LOC_Os01g04710	-1.01163	4.82009	37.3676	9.78351e-10	1.65798e-08	aspartic proteinase, putative, expressed	GO:0009737	response to abscisic acid stimulus	P	Response
LOC_Os03g12250	-0.896399	7.6654	43.1318	5.11725e-11	1.05545e-09	atypical receptor-like kinase MARK, putative, expressed	GO:0009737	response to abscisic acid stimulus	P	Response
LOC_Os07g48200	-0.272582	7.12992	5.97725	0.0144916	0.0454707	B3 DNA binding domain containing protein, putative, expressed	GO:0009737	response to abscisic acid stimulus	P	Response
LOC_Os02g39360	-1.19366	5.68654	44.3966	2.68153e-11	5.73832e-10	B-box zinc finger family protein, putative, expressed	GO:0009737	response to abscisic acid stimulus	P	Response
LOC_Os06g35900	-0.454063	4.59439	12.0066	0.000530125	0.00278319	BES1/BZR1 homolog protein, putative, expressed	GO:0009737	response to abscisic acid stimulus	P	Response
LOC_Os05g39580	-2.14673	4.04913	139.224	3.93536e-32	4.99993e-30	bet v I allergen family protein, putative, expressed	GO:0010427	abscisic acid binding	F	Signaling
LOC_Os06g36670	-1.10909	3.03346	22.491	2.11127e-06	1.98822e-05	bet v I allergen family protein, putative, expressed	GO:0009738	abscisic acid mediated signaling pathway	P	Signaling
LOC_Os03g63650	-0.767422	0.632705	6.11437	0.0134087	0.0427181	brevis radix, putative, expressed	GO:0009737	response to abscisic acid stimulus	P	Response
LOC_Os10g38820	-0.980274	0.940345	9.13553	0.00250693	0.0106392	bZIP family transcription factor, putative, expressed	GO:0009737	response to abscisic acid stimulus	P	Response
LOC_Os03g03550	-0.702837	1.5878	7.07976	0.00779595	0.0273184	bZIP family transcription factor, putative, expressed	GO:0009737	response to abscisic acid stimulus	P	Response
LOC_Os06g10880	-0.39017	4.57604	7.46589	0.00628791	0.0228477	bZIP transcription factor, putative, expressed	GO:0009738	abscisic acid mediated signaling pathway	P	Signaling
LOC_Os06g14370	-0.400505	7.068	11.0593	0.000882417	0.00435412	caleosin related protein, putative, expressed	GO:0009737	response to abscisic acid stimulus	P	Response
LOC_Os01g61590	-0.332689	6.06849	8.73136	0.00312784	0.0127653	CAMK_CAMK_like.1 - CAMK includes calcium/calmodulin depedent protein kinases, expressed	GO:0009738	abscisic acid mediated signaling pathway	P	Signaling
LOC_Os02g46090	-0.349661	5.26991	7.46781	0.00628118	0.022827	CAMK_CAMK_like.15 - CAMK includes calcium/calmodulin depedent protein kinases, expressed	GO:0009737	response to abscisic acid stimulus	P	Response
LOC_Os02g58520	-2.02455	2.15531	38.0082	7.04476e-10	1.21421e-08	CAMK_CAMK_like.16 - CAMK includes calcium/calmodulin depedent protein kinases, expressed	GO:0009737	response to abscisic acid stimulus	P	Response
LOC_Os03g03660	-0.436365	7.50234	12.9759	0.000315524	0.00176708	CAMK_CAMK_like.17 - CAMK includes calcium/calmodulin depedent protein kinases, expressed	GO:0009737	response to abscisic acid stimulus	P	Response
LOC_Os03g27280	-0.361765	5.51295	7.68614	0.00556464	0.0206674	CAMK_CAMK_like.19 - CAMK includes calcium/calmodulin depedent protein kinases, expressed	GO:0009738	abscisic acid mediated signaling pathway	P	Signaling
LOC_Os03g48270	-0.579898	3.2795	8.66214	0.0032489	0.0131554	CAMK_CAMK_like.21 - CAMK includes calcium/calmodulin depedent protein kinases, expressed	GO:0009738	abscisic acid mediated signaling pathway	P	Signaling
LOC_Os04g49510	-0.266452	7.68356	5.87787	0.0153324	0.0476369	CAMK_CAMK_like.27 - CAMK includes calcium/calmodulin depedent protein kinases, expressed	GO:0009737	response to abscisic acid stimulus	P	Response
LOC_Os04g59450	-0.613735	7.05417	14.828	0.000117772	0.000741738	CAMK_CAMK_like.28 - CAMK includes calcium/calmodulin depedent protein kinases, expressed	GO:0009738	abscisic acid mediated signaling pathway	P	Signaling
LOC_Os06g50030	-0.389676	6.54719	10.4511	0.00122575	0.00579735	CAMK_CAMK_like.30 - CAMK includes calcium/calmodulin depedent protein kinases, expressed	GO:0071215	cellular response to abscisic acid stimulus	P	Response
LOC_Os07g33110	-0.389941	7.45773	11.818	0.000586612	0.00304381	CAMK_CAMK_like.33 - CAMK includes calcium/calmodulin depedent protein kinases, expressed	GO:0009738	abscisic acid mediated signaling pathway	P	Signaling
LOC_Os07g38120	-0.404533	6.53094	12.5639	0.00039326	0.00214045	CAMK_CAMK_like.34 - CAMK includes calcium/calmodulin depedent protein kinases, expressed	GO:0009738	abscisic acid mediated signaling pathway	P	Signaling
LOC_Os10g41490	-0.645685	6.73774	24.4073	7.79741e-07	8.08618e-06	CAMK_CAMK_like.41 - CAMK includes calcium/calmodulin depedent protein kinases, expressed	GO:0009738	abscisic acid mediated signaling pathway	P	Signaling
LOC_Os12g07230	-0.350429	6.25947	9.62749	0.00191686	0.00849672	CAMK_CAMK_like.45 - CAMK includes calcium/calmodulin depedent protein kinases, expressed	GO:0009738	abscisic acid mediated signaling pathway	P	Signaling
LOC_Os05g50810	-0.289814	6.65261	6.49693	0.0108061	0.0357747	CAMK_CAMK_like.5 - CAMK includes calcium/calmodulin depedent protein kinases, expressed	GO:0009738	abscisic acid mediated signaling pathway	P	Signaling
LOC_Os07g42940	-0.457848	6.67482	14.3684	0.000150304	0.000919105	CAMK_CAMK_like.7 - CAMK includes calcium/calmodulin depedent protein kinases, expressed	GO:0009738	abscisic acid mediated signaling pathway	P	Signaling
LOC_Os01g43410	-0.278918	7.11429	6.44931	0.0110995	0.0365718	CAMK_CAMK_like.9 - CAMK includes calcium/calmodulin depedent protein kinases, expressed	GO:0009738	abscisic acid mediated signaling pathway	P	Signaling
LOC_Os05g04550	-0.74636	4.37387	20.7038	5.36101e-06	4.58449e-05	CAMK_KIN1/SNF1/Nim1_like.3 - CAMK includes calcium/calmodulin depedent protein kinases, expressed	GO:0009737	response to abscisic acid stimulus	P	Signaling
LOC_Os07g48760	-1.08318	3.49562	34.6961	3.85401e-09	5.99231e-08	CAMK_KIN1/SNF1/Nim1_like.32 - CAMK includes calcium/calmodulin depedent protein kinases, expressed	GO:0009738	abscisic acid mediated signaling pathway	P	Signaling
LOC_Os03g17700	-0.406513	6.31194	7.37027	0.0066311	0.023879	CGMC_MAPKCGMC_2_ERK.2 - CGMC includes CDA, MAPK, GSK3, and CLKC kinases, expressed	GO:0009738	abscisic acid mediated signaling pathway	P	Signaling
LOC_Os03g31310	-0.68422	4.70907	22.5762	2.01969e-06	1.91333e-05	circadian clock coupling factor-related, putative, expressed	GO:0009738	abscisic acid mediated signaling pathway	P	Signaling
LOC_Os07g40710	-0.555215	5.64152	21.5582	3.43247e-06	3.08728e-05	circadian clock coupling factor-related, putative, expressed	GO:0009738	abscisic acid mediated signaling pathway	P	Signaling
LOC_Os03g55850	-0.5505	6.79727	19.8703	8.28798e-06	6.78479e-05	cold acclimation protein WCOR413, putative, expressed	GO:0009737	response to abscisic acid stimulus	P	Response
LOC_Os09g26900	-1.64515	4.62619	113.784	1.45285e-26	1.38046e-24	ctr copper transporter family protein, putative, expressed	GO:0009737	response to abscisic acid stimulus	P	Response
LOC_Os03g18600	-1.98879	6.16845	150.583	1.29254e-34	1.81888e-32	cyclase/dehydrase family protein, putative, expressed	GO:0010427	abscisic acid binding	F	Signaling
LOC_Os10g42280	-0.926353	5.76912	24.7145	6.64804e-07	7.01531e-06	cyclase/dehydrase family protein, putative, expressed	GO:0009738	abscisic acid mediated signaling pathway	P	Signaling
LOC_Os05g34950	-0.923733	5.64367	40.223	2.26564e-10	4.24026e-09	cysteine-rich receptor-like protein kinase 6 precursor, putative, expressed	GO:0009738	abscisic acid mediated signaling pathway	P	Signaling
LOC_Os03g36650	-1.19236	3.00717	36.7384	1.35089e-09	2.2398e-08	cysteine-rich repeat secretory protein 55 precursor, putative, expressed	GO:0009737	response to abscisic acid stimulus	P	Response
LOC_Os04g51172	-0.802476	1.4561	7.8269	0.00514743	0.0193679	Disease resistance/zinc finger/chromosome condensation-like region protein, putative, expressed	GO:0009737	response to abscisic acid stimulus	P	Response
LOC_Os10g28680	-0.777551	3.62116	17.7551	2.51249e-05	0.00018652	DUF581 domain containing protein, expressed	GO:0009737	response to abscisic acid stimulus	P	Response
LOC_Os02g50550	-0.391257	7.73398	11.6792	0.00063202	0.00324534	dynamin, putative, expressed	GO:0009737	response to abscisic acid stimulus	P	Response
LOC_Os12g03270	-1.70614	3.2502	62.8416	2.2402e-15	8.07273e-14	ELMO/CED-12 family protein, putative, expressed	GO:0009738	abscisic acid mediated signaling pathway	P	Signaling
LOC_Os11g03530	-1.04719	2.66161	19.9745	7.84834e-06	6.47611e-05	ELMO/CED-12 family protein, putative, expressed	GO:0009738	abscisic acid mediated signaling pathway	P	Signaling
LOC_Os01g07780	-0.887581	4.58405	40.1183	2.39043e-10	4.46253e-09	embryo-specific 3, putative, expressed	GO:0009737	response to abscisic acid stimulus	P	Response
LOC_Os07g05570	-0.769127	6.56378	30.9098	2.70307e-08	3.71906e-07	ERD4 protein, putative, expressed	GO:0009737	response to abscisic acid stimulus	P	Response
LOC_Os04g08740	-0.634371	6.93228	26.7543	2.31032e-07	2.65878e-06	ethylene receptor, putative, expressed	GO:0009738	abscisic acid mediated signaling pathway	P	Signaling
LOC_Os08g39830	-1.07706	1.78052	14.048	0.000178208	0.00106879	ethylene-insensitive 3, putative, expressed	GO:0009738	abscisic acid mediated signaling pathway	P	Signaling
LOC_Os09g31400	-0.442528	6.28563	14.9337	0.000111354	0.000703566	ethylene-insensitive 3, putative, expressed	GO:0009738	abscisic acid mediated signaling pathway	P	Signaling
LOC_Os05g39610	-0.632331	6.92637	25.3434	4.79781e-07	5.2011e-06	exo70 exocyst complex subunit domain containing protein, expressed	GO:0009738	abscisic acid mediated signaling pathway	P	Signaling
LOC_Os08g35470	-0.468779	4.73572	9.27136	0.00232765	0.0100151	exo70 exocyst complex subunit, putative, expressed	GO:0009738	abscisic acid mediated signaling pathway	P	Signaling
LOC_Os01g72360	-4.81015	5.86358	368.678	3.63123e-82	2.69123e-79	expressed protein	GO:0009738	abscisic acid mediated signaling pathway	P	Signaling
LOC_Os07g46510	-1.6434	0.652967	26.321	2.89132e-07	3.25168e-06	expressed protein	GO:0009738	abscisic acid mediated signaling pathway	P	Signaling
LOC_Os03g03320	-1.57001	1.69904	21.2844	3.95948e-06	3.5004e-05	expressed protein	GO:0009738	abscisic acid mediated signaling pathway	P	Signaling
LOC_Os10g18340	-1.28085	6.72109	75.7163	3.27489e-18	1.53858e-16	expressed protein	GO:0009738	abscisic acid mediated signaling pathway	P	Signaling
LOC_Os10g21130	-1.2772	1.01272	18.0392	2.16408e-05	0.00016294	expressed protein	GO:0009738	abscisic acid mediated signaling pathway	P	Response
LOC_Os01g69960	-1.18916	2.7253	26.5844	2.52268e-07	2.87932e-06	expressed protein	GO:0009737	response to abscisic acid stimulus	P	Response
LOC_Os01g03080	-1.16639	0.843145	9.10843	0.00254435	0.0107734	expressed protein	GO:0009738	abscisic acid mediated signaling pathway	P	Signaling
LOC_Os07g38840	-0.966413	4.27839	39.3212	3.59519e-10	6.54136e-09	expressed protein	GO:0009738	abscisic acid mediated signaling pathway	P	Signaling
LOC_Os02g50810	-0.89739	4.12298	26.8131	2.24116e-07	2.58588e-06	expressed protein	GO:0009738	abscisic acid mediated signaling pathway	P	Signaling
LOC_Os03g11770	-0.849027	2.57289	16.6237	4.55773e-05	0.000319583	expressed protein	GO:0009787	regulation of abscisic acid mediated signaling pathway	P	Signaling
LOC_Os03g19260	-0.786786	2.5413	10.1745	0.001424	0.00658164	expressed protein	GO:0009738	abscisic acid mediated signaling pathway	P	Signaling
LOC_Os01g19880	-0.742336	1.49804	6.40783	0.0113618	0.037309	expressed protein	GO:0009738	abscisic acid mediated signaling pathway	P	Signaling
LOC_Os03g51150	-0.628942	5.97397	15.1243	0.000100659	0.00064146	expressed protein	GO:0009738	abscisic acid mediated signaling pathway	P	Signaling
LOC_Os06g37020	-0.557144	3.55857	10.4498	0.00122666	0.00580041	expressed protein	GO:0009737	response to abscisic acid stimulus	P	Response
LOC_Os11g33050	-0.546471	3.18445	7.24223	0.00712086	0.025328	expressed protein	GO:0009738	abscisic acid mediated signaling pathway	P	Signaling
LOC_Os02g53410	-0.498291	3.78121	6.20334	0.012751	0.0409748	expressed protein	GO:0009738	abscisic acid mediated signaling pathway	P	Signaling
LOC_Os02g53110	-0.376482	5.53334	9.69246	0.00185026	0.00823103	expressed protein	GO:0009738	abscisic acid mediated signaling pathway	P	Signaling
LOC_Os07g43350	-0.283338	6.71844	6.8103	0.00906335	0.0309498	expressed protein	GO:1901527	abscisic acid mediated signaling pathway involved in stomatal movement	P	Signaling
LOC_Os08g35210	-0.427289	6.81531	10.3387	0.00130268	0.0061002	ferric reductase, putative, expressed	GO:0009738	abscisic acid mediated signaling pathway	P	Signaling
LOC_Os03g50280	-1.05257	4.97064	56.9564	4.4558e-14	1.34606e-12	GLTP domain containing protein, putative, expressed	GO:0009738	abscisic acid mediated signaling pathway	P	Signaling
LOC_Os08g44220	-0.69446	6.8266	11.2453	0.000798259	0.00398306	GLTP domain containing protein, putative, expressed	GO:0009738	abscisic acid mediated signaling pathway	P	Signaling
LOC_Os01g45860	-0.709386	2.12207	7.12451	0.00760372	0.0267375	GRAS family transcription factor domain containing protein, expressed	GO:0009737	response to abscisic acid stimulus	P	Response
LOC_Os09g27050	-1.31764	5.84439	71.4339	2.86704e-17	1.22588e-15	HD domain containing protein, putative, expressed	GO:0009737	response to abscisic acid stimulus	P	Response
LOC_Os03g50860	-0.267239	6.47968	6.0598	0.0138294	0.0438196	histidine kinase, putative, expressed	GO:0071215	cellular response to abscisic acid stimulus	P	Response
LOC_Os09g15365	-0.764237	4.13894	23.5724	1.20302e-06	1.19517e-05	hydrophobic protein, putative, expressed	GO:0009737	response to abscisic acid stimulus	P	Response
LOC_Os11g42940	-1.70406	3.25105	60.1811	8.65184e-15	2.85832e-13	integral membrane protein, putative, expressed	GO:0009737	response to abscisic acid stimulus	P	Response
LOC_Os02g39400	-0.546271	5.60545	21.8463	2.95385e-06	2.69827e-05	isochorismatase family protein, putative, expressed	GO:0009737	response to abscisic acid stimulus	P	Response
LOC_Os12g09580	-0.537026	6.05406	15.6234	7.72918e-05	0.000508524	leafbladeless1, putative, expressed	GO:0009737	response to abscisic acid stimulus	P	Response
LOC_Os07g05190	-0.336963	5.34824	7.45716	0.00631845	0.0229325	leucine-rich repeat family protein, putative, expressed	GO:1901527	abscisic acid mediated signaling pathway involved in stomatal movement	P	Signaling
LOC_Os11g09010	-0.570184	5.40884	13.5938	0.000226938	0.00131993	lipase, putative, expressed	GO:0009738	abscisic acid mediated signaling pathway	P	Signaling
LOC_Os09g13870	-0.915981	6.74174	49.8274	1.67885e-12	4.20355e-11	lipid phosphatase protein, putative, expressed	GO:0009738	abscisic acid mediated signaling pathway	P	Signaling
LOC_Os03g19070	-0.596369	3.41922	9.17831	0.002449	0.0104432	long cell-linked locus protein, putative, expressed	GO:0009737	response to abscisic acid stimulus	P	Response
LOC_Os06g02250	-1.07722	3.60712	19.9002	8.15905e-06	6.69404e-05	MYB family transcription factor, putative, expressed	GO:0009737	response to abscisic acid stimulus	P	Response
LOC_Os02g22020	-0.917589	3.6516	28.5011	9.36466e-08	1.16386e-06	MYB family transcription factor, putative, expressed	GO:0009737	response to abscisic acid stimulus	P	Response
LOC_Os01g52410	-1.65967	4.27243	116.79	3.19168e-27	3.13999e-25	myb-like DNA-binding domain containing protein, putative, expressed	GO:0009737	response to abscisic acid stimulus	P	Response
LOC_Os10g33810	-0.510959	3.55541	9.80178	0.00174343	0.0078105	myb-related protein Myb4, putative, expressed	GO:0009737	response to abscisic acid stimulus	P	Response
LOC_Os03g22800	-0.318612	5.72227	7.55528	0.00598344	0.021964	OsFBT5 - F-box and tubby domain containing protein, expressed	GO:0009738	abscisic acid mediated signaling pathway	P	Signaling
LOC_Os05g50890	-0.40325	6.13427	7.31868	0.00682414	0.0244368	OsGH3.5 - Probable indole-3-acetic acid-amido synthetase, expressed	GO:0009737	response to abscisic acid stimulus	P	Response
LOC_Os07g44180	-0.87053	6.92931	54.1746	1.83439e-13	5.10483e-12	OsRCI2-10 - Hydrophobic protein LTI6A, expressed	GO:0009737	response to abscisic acid stimulus	P	Response
LOC_Os06g40170	-0.835	3.61541	23.9187	1.00492e-06	1.01746e-05	phospholipase D, putative, expressed	GO:0009738	abscisic acid mediated signaling pathway	P	Signaling
LOC_Os06g40180	-0.830089	4.47194	29.3347	6.08947e-08	7.84755e-07	phospholipase D, putative, expressed	GO:0009738	abscisic acid mediated signaling pathway	P	Signaling
LOC_Os01g20940	-0.290286	5.76994	5.86376	0.0154558	0.0479213	PHS1, putative, expressed	GO:0009737	response to abscisic acid stimulus	P	Response
LOC_Os03g62790	-0.328075	5.56063	7.51885	0.00610568	0.0223389	pirin, putative, expressed	GO:0009738	abscisic acid mediated signaling pathway	P	Signaling
LOC_Os11g17720	-2.74463	2.6839	102.437	4.45355e-24	3.45018e-22	plant protein of unknown function domain containing protein, expressed	GO:0009737	response to abscisic acid stimulus	P	Response
LOC_Os03g06730	-1.23881	3.70803	48.7025	2.97884e-12	7.23383e-11	plant protein of unknown function domain containing protein, expressed	GO:0009737	response to abscisic acid stimulus	P	Response
LOC_Os11g34090	-1.04297	1.68376	12.8809	0.000331952	0.00184193	plant protein of unknown function domain containing protein, expressed	GO:0009737	response to abscisic acid stimulus	P	Response
LOC_Os04g42650	-0.871218	2.97024	18.8526	1.41222e-05	0.0001106	plant protein of unknown function domain containing protein, expressed	GO:0009737	response to abscisic acid stimulus	P	Response
LOC_Os06g06550	-0.687796	2.50577	11.3382	0.00075927	0.00380903	plant protein of unknown function domain containing protein, expressed	GO:0009737	response to abscisic acid stimulus	P	Response
LOC_Os10g31240	-0.507586	4.19763	12.1135	0.000500573	0.00264805	plant protein of unknown function domain containing protein, expressed	GO:0009737	response to abscisic acid stimulus	P	Response
LOC_Os08g30520	-0.442139	3.51816	6.11493	0.0134044	0.0427106	plant protein of unknown function domain containing protein, expressed	GO:0009737	response to abscisic acid stimulus	P	Response
LOC_Os07g43900	-0.516112	6.71633	20.7096	5.34481e-06	4.57239e-05	protein kinase domain containing protein, expressed	GO:0009738	abscisic acid mediated signaling pathway	P	Signaling
LOC_Os02g50970	-0.302803	7.33014	7.26703	0.00702317	0.0250326	protein kinase domain containing protein, expressed	GO:0009788	negative regulation of abscisic acid mediated signaling pathway	P	Signaling
LOC_Os05g02110	-1.7929	2.38051	52.3938	4.54147e-13	1.20495e-11	protein phosphatase 2C, putative, expressed	GO:0009738	abscisic acid mediated signaling pathway	P	Signaling
LOC_Os03g60650	-0.432863	6.74703	13.0976	0.000295668	0.00166554	protein phosphatase 2C, putative, expressed	GO:0009738	abscisic acid mediated signaling pathway	P	Signaling
LOC_Os02g08364	-0.355847	6.72519	8.49502	0.00356119	0.0141848	protein phosphatase 2C, putative, expressed	GO:0009737	response to abscisic acid stimulus	P	Response
LOC_Os08g34650	-0.347518	5.82604	6.71112	0.00958138	0.0324151	receptor-like protein kinase precursor, putative, expressed	GO:0009738	abscisic acid mediated signaling pathway	P	Signaling
LOC_Os01g53294	-0.5321	6.67613	13.9446	0.000188281	0.00112111	respiratory burst oxidase protein B, putative, expressed	GO:0009738	abscisic acid mediated signaling pathway	P	Signaling
LOC_Os10g31460	-1.71925	2.46703	58.672	1.86276e-14	5.8498e-13	retrotransposon protein, putative, unclassified, expressed	GO:0009737	response to abscisic acid stimulus	P	Response
LOC_Os05g12680	-0.349913	6.70091	9.89665	0.0016558	0.00747969	retrotransposon protein, putative, unclassified, expressed	GO:0009738	abscisic acid mediated signaling pathway	P	Signaling
LOC_Os03g17760	-1.31848	6.08356	83.5674	6.15803e-20	3.40591e-18	RNA recognition motif containing protein, putative, expressed	GO:0009737	response to abscisic acid stimulus	P	Response
LOC_Os02g29480	-0.283474	6.52638	6.54478	0.0105192	0.0350232	RNA-binding protein-like, putative, expressed	GO:0009737	response to abscisic acid stimulus	P	Response
LOC_Os01g45460	-0.591871	3.01022	8.81885	0.00298135	0.0122754	serine esterase, putative, expressed	GO:0009737	response to abscisic acid stimulus	P	Response
LOC_Os01g54480	-0.780198	6.33484	43.4097	4.43993e-11	9.21731e-10	serine/threonine protein kinase, putative, expressed	GO:0009738	abscisic acid mediated signaling pathway	P	Signaling
LOC_Os05g01250	-0.349114	5.39566	7.36907	0.00663554	0.0238872	SNF7 domain containing protein, putative, expressed	GO:0009738	abscisic acid mediated signaling pathway	P	Signaling
LOC_Os11g05050	-0.487221	6.66289	15.9441	6.52406e-05	0.000437575	stem-specific protein TSJT1, putative, expressed	GO:0009737	response to abscisic acid stimulus	P	Response
LOC_Os03g53270	-0.369854	6.36217	9.0697	0.0025988	0.0109622	stem-specific protein TSJT1, putative, expressed	GO:0009737	response to abscisic acid stimulus	P	Response
LOC_Os03g56220	-0.679606	4.99747	17.273	3.23761e-05	0.000235015	stress-induced protein, putative, expressed	GO:0009737	response to abscisic acid stimulus	P	Signaling
LOC_Os08g06640	-0.354592	5.95827	8.46812	0.00361425	0.014373	stress-induced protein, putative, expressed	GO:0009737	response to abscisic acid stimulus	P	Response
LOC_Os03g57310	-1.02901	5.10874	34.3534	4.59594e-09	7.05706e-08	syntaxin, putative, expressed	GO:0009738	abscisic acid mediated signaling pathway	P	Signaling
LOC_Os07g07000	-0.39148	6.69487	10.6669	0.00109069	0.00523767	syntaxin, putative, expressed	GO:0009737	response to abscisic acid stimulus	P	Response
LOC_Os12g07480	-0.804878	3.54829	16.536	4.77339e-05	0.000333119	TCP family transcription factor, putative, expressed	GO:0009737	response to abscisic acid stimulus	P	Response
LOC_Os06g12230	-0.77483	3.91701	24.6717	6.79768e-07	7.13933e-06	TCP-domain protein, putative, expressed	GO:0009737	response to abscisic acid stimulus	P	Response
LOC_Os02g51280	-0.583643	3.66494	7.4626	0.00629941	0.022882	TCP-domain protein, putative, expressed	GO:0009737	response to abscisic acid stimulus	P	Response
LOC_Os05g03620	-0.763585	5.43888	20.3012	6.61603e-06	5.55841e-05	TKL_IRAK_CR4L.4 - The CR4L subfamily has homology with Crinkly4, expressed	GO:0009738	abscisic acid mediated signaling pathway	P	Signaling
LOC_Os01g07880	-0.603516	3.89364	9.47144	0.00208696	0.00913774	transcription factor HY5, putative, expressed	GO:0009737	response to abscisic acid stimulus	P	Response
LOC_Os10g42430	-0.504374	6.24987	9.63455	0.00190951	0.00846748	transcription factor MYC7E, putative, expressed	GO:0009738	abscisic acid mediated signaling pathway	P	Signaling
LOC_Os02g03280	-0.727541	7.51187	30.7346	2.9584e-08	4.04285e-07	transmembrane BAX inhibitor motif-containing protein, putative, expressed	GO:0009738	abscisic acid mediated signaling pathway	P	Signaling
LOC_Os01g42960	-0.472274	5.17456	14.5482	0.000136617	0.000843759	TTL1, putative, expressed	GO:0009738	abscisic acid mediated signaling pathway	P	Signaling
LOC_Os05g11990	-0.434263	5.24912	12.0231	0.000525444	0.00276449	TTL1, putative, expressed	GO:0009738	abscisic acid mediated signaling pathway	P	Signaling
LOC_Os02g57560	-0.930639	4.26948	27.4175	1.63941e-07	1.9482e-06	tyrosine protein kinase domain containing protein, putative, expressed	GO:0009737	response to abscisic acid stimulus	P	Response
LOC_Os03g05470	-0.408676	4.41005	6.49444	0.0108212	0.0358088	tyrosine protein kinase domain containing protein, putative, expressed	GO:0009737	response to abscisic acid stimulus	P	Response
LOC_Os01g63280	-0.385132	4.24445	6.15141	0.0131307	0.042001	tyrosine protein kinase domain containing protein, putative, expressed	GO:0009737	response to abscisic acid stimulus	P	Response
LOC_Os12g08810	-0.76139	8.0937	30.5618	3.23401e-08	4.38981e-07	VTC2, putative, expressed	GO:0009738	abscisic acid mediated signaling pathway	P	Signaling
LOC_Os01g49290	-0.336231	8.14863	5.93965	0.014804	0.0462942	WD repeat-containing protein, putative, expressed	GO:0071215	cellular response to abscisic acid stimulus	P	Response
LOC_Os04g58180	-0.976093	5.32622	55.9225	7.53866e-14	2.22006e-12	WD-40 repeat family protein, putative, expressed	GO:0009738	abscisic acid mediated signaling pathway	P	Signaling
LOC_Os04g34080	-0.792615	4.37618	30.4122	3.49321e-08	4.71859e-07	WD-40 repeat family protein, putative, expressed	GO:0009738	abscisic acid mediated signaling pathway	P	Signaling
LOC_Os03g19990	-0.709621	6.04488	33.2959	7.91512e-09	1.17637e-07	WD40-like Beta Propeller Repeat family protein, expressed	GO:0009738	abscisic acid mediated signaling pathway	P	Signaling
LOC_Os03g08330	-0.991923	4.4913	12.9705	0.000316436	0.00176997	ZIM domain containing protein, putative, expressed	GO:0009738	abscisic acid mediated signaling pathway	P	Signaling
LOC_Os03g16480	-0.337429	4.99976	6.65571	0.00988383	0.0332562	zinc finger family protein, putative, expressed	GO:0009737	response to abscisic acid stimulus	P	Response

## Sheet: GA up
genes	logFC	logCPM	LR	PValue	FDR	NameLOC	GO	DescGO	SubOnt	category
LOC_Os01g72210	0.620395	3.7958	16.3645	5.22548e-05	0.000360594	early-responsive to dehydration protein-related, putative, expressed	GO:0009686	gibberellin biosynthetic process	P	biosynthesis
LOC_Os04g39980	0.41493	4.95509	6.04147	0.0139737	0.0442264	gibberellin 20 oxidase 2, putative, expressed	GO:0055114	oxidation-reduction process	P	biosynthesis
LOC_Os02g17780	1.13863	0.815007	12.4787	0.000411619	0.00223109	ent-kaurene synthase, chloroplast precursor, putative, expressed	GO:0009686	gibberellin biosynthetic process	P	biosynthesis
LOC_Os04g09900	2.34402	4.89153	17.3476	3.11285e-05	0.000226876	ent-kaurene synthase, chloroplast precursor, putative, expressed	GO:0008152	metabolic process	P	biosynthesis
LOC_Os06g02019	0.777868	2.60505	7.72839	0.00543592	0.0202602	cytochrome P450, putative, expressed	GO:0009686	gibberellin biosynthetic process	P	biosynthesis
LOC_Os02g41954	1.23974	0.0183335	10.7556	0.00103963	0.00503048	gibberellin 2-beta-dioxygenase 7, putative, expressed	GO:0055114	oxidation-reduction process	P	catabolism
LOC_Os05g06670	1.02957	3.59548	36.625	1.43187e-09	2.36525e-08	gibberellin 2-oxidase, putative, expressed	GO:0055114	oxidation-reduction process	P	metabolism
LOC_Os03g55290	0.429959	3.51074	5.86956	0.0154049	0.0477901	GASR3 - Gibberellin-regulated GASA/GAST/Snakin family protein precursor, expressed	GO:0009739	response to gibberellin stimulus	P	Response
LOC_Os01g09280	1.13027	4.22927	54.1746	1.83447e-13	5.10483e-12	myb-related transcription activator, putative, expressed	GO:0009739	response to gibberellin stimulus	P	Response
LOC_Os03g41060	1.13007	2.01688	20.8949	4.85185e-06	4.18774e-05	GASR2 - Gibberellin-regulated GASA/GAST/Snakin family protein precursor, putative, expressed	GO:0009739	response to gibberellin stimulus	P	Response
LOC_Os08g42470	1.74878	0.381381	19.2828	1.12715e-05	9.00827e-05	BEE 1, putative, expressed	GO:0009739	response to gibberellin stimulus	P	Response
LOC_Os08g06110	0.374987	7.28589	6.61531	0.0101106	0.0339216	MYB family transcription factor, putative, expressed	GO:0009739	response to gibberellin stimulus	P	Response
LOC_Os10g33990	0.797959	4.35531	9.97964	0.0015828	0.00719968	DUF584 domain containing protein, putative, expressed	GO:0009739	response to gibberellin stimulus	P	Response
LOC_Os02g41840	0.648464	2.59253	7.8519	0.00507675	0.0191673	DUF584 domain containing protein, putative, expressed	GO:0009739	response to gibberellin stimulus	P	Response
LOC_Os07g40000	1.22299	4.52799	33.2394	8.14821e-09	1.20859e-07	DUF260 domain containing protein, putative, expressed	GO:0009740	gibberellic acid mediated signaling pathway	P	Response
LOC_Os03g33090	1.97279	3.10321	93.2104	4.70202e-22	3.08391e-20	DUF260 domain containing protein, putative, expressed	GO:0009740	gibberellic acid mediated signaling pathway	P	Response
LOC_Os08g33660	0.559133	2.70577	6.68091	0.0097451	0.032869	MYB family transcription factor, putative, expressed	GO:0009739	response to gibberellin stimulus	P	Response
LOC_Os01g09640	0.836506	4.67051	35.3888	2.70038e-09	4.28248e-08	Myb transcription factor, putative, expressed	GO:0009739	response to gibberellin stimulus	P	Response
LOC_Os01g41900	0.499528	5.62654	6.30959	0.0120086	0.0390751	Myb transcription factor, putative, expressed	GO:0009739	response to gibberellin stimulus	P	Response
LOC_Os01g09590	0.386378	4.96637	5.88543	0.0152666	0.0474606	myb-like DNA-binding domain containing protein, putative, expressed	GO:0009739	response to gibberellin stimulus	P	Response
LOC_Os08g05510	0.601372	5.10427	21.9576	2.78742e-06	2.56265e-05	MYB family transcription factor, putative, expressed	GO:0009739	response to gibberellin stimulus	P	Response
LOC_Os02g11040	1.00494	3.00429	16.1193	5.94763e-05	0.000402801	expressed protein	GO:0009740	gibberellic acid mediated signaling pathway	P	Signaling
LOC_Os04g41710	0.962511	4.5095	24.5711	7.16178e-07	7.49341e-06	expressed protein	GO:0009740	gibberellic acid mediated signaling pathway	P	Signaling
LOC_Os07g06860	1.59126	2.04024	28.755	8.21379e-08	1.03353e-06	gibberellin receptor GID1L2, putative, expressed	GO:0016020	membrane	C	Signaling
LOC_Os11g13570	0.875149	3.03626	10.4318	0.00123866	0.00584473	gibberellin receptor GID1L2, putative, expressed	GO:0008152	metabolic process	P	Signaling
LOC_Os03g15270	0.569552	3.88623	7.31901	0.00682292	0.0244363	gibberellin receptor GID1L2, putative, expressed	GO:0008152	metabolic process	P	Signaling
LOC_Os01g06220	0.700018	5.2292	13.5265	0.000235224	0.00136091	gibberellin receptor GID1L2, putative, expressed	GO:0008152	metabolic process	P	Signaling
LOC_Os09g28630	1.3736	1.2365	20.1383	7.20388e-06	6.00567e-05	gibberellin receptor, putative, expressed	GO:0008152	metabolic process	P	Signaling
LOC_Os07g41200	0.444926	5.64872	10.3651	0.0012842	0.00603143	expressed protein	GO:0009740	gibberellic acid mediated signaling pathway	P	Signaling
LOC_Os02g35940	1.07398	0.141655	8.18784	0.00421722	0.0163926	gibberellin receptor GID1L2, putative, expressed	GO:0008152	metabolic process	P	Signaling
LOC_Os03g16170	2.6341	2.21898	71.3217	3.03477e-17	1.29015e-15	protein phosphatase 2C, putative, expressed	GO:0009939	positive regulation of gibberellic acid mediated signaling pathway	P	Signaling
LOC_Os06g12790	0.676551	3.96488	20.928	4.76872e-06	4.12399e-05	ras-related protein, putative, expressed	GO:0009740	gibberellic acid mediated signaling pathway	P	Signaling
LOC_Os09g15670	1.08083	3.41427	20.0978	7.35814e-06	6.11592e-05	protein phosphatase 2C, putative, expressed	GO:0009939	positive regulation of gibberellic acid mediated signaling pathway	P	Signaling
LOC_Os03g56270	0.362627	6.15309	8.10835	0.00440618	0.0170348	receptor protein kinase CLAVATA1 precursor, putative, expressed	GO:0009740	gibberellic acid mediated signaling pathway	P	Signaling
LOC_Os01g62760	0.951421	6.11748	45.1457	1.82905e-11	4.02645e-10	protein phosphatase 2C, putative, expressed	GO:0009939	positive regulation of gibberellic acid mediated signaling pathway	P	Signaling

## Sheet: GA down
genes	logFC	logCPM	LR	PValue	FDR	NameLOC	GO	DescGO	SubOnt	category
LOC_Os03g42130	-1.5818	3.59175	42.8092	6.03474e-11	1.22424e-09	gibberellin 20 oxidase 2, putative, expressed	GO:0055114	oxidation-reduction process	P	Biosynthesis
LOC_Os01g66100	-1.76866	0.375505	27.1529	1.87979e-07	2.19859e-06	gibberellin 20 oxidase 2, putative, expressed	GO:0055114	oxidation-reduction process	P	Biosynthesis
LOC_Os05g40384	-1.63688	3.93339	38.6016	5.19751e-10	9.14252e-09	cytochrome P450, putative, expressed	GO:0045487	gibberellin catabolic process	P	catabolism
LOC_Os05g48700	-0.993802	1.45886	10.3988	0.00126098	0.00594223	gibberellin 2-beta-dioxygenase, putative, expressed	GO:0055114	oxidation-reduction process	P	metabolism
LOC_Os04g48160	-0.598288	6.15854	17.3894	3.04514e-05	0.000222204	IQ calmodulin-binding motif family protein, putative, expressed	GO:0009739	response to gibberellin stimulus	P	Response
LOC_Os01g54450	-3.69946	1.37377	92.0938	8.26633e-22	5.31195e-20	DUF584 domain containing protein, putative, expressed	GO:0009739	response to gibberellin stimulus	P	Response
LOC_Os06g15620	-0.330881	5.18732	7.79966	0.0052256	0.0196094	GASR7 - Gibberellin-regulated GASA/GAST/Snakin family protein precursor, expressed	GO:0009408	response to heat	P	Response
LOC_Os05g45450	-1.19176	3.21998	35.6431	2.36982e-09	3.79889e-08	DUF584 domain containing protein, putative, expressed	GO:0009739	response to gibberellin stimulus	P	Response
LOC_Os06g12230	-0.77483	3.91701	24.6717	6.79768e-07	7.13933e-06	TCP-domain protein, putative, expressed	GO:0009739	response to gibberellin stimulus	P	Response
LOC_Os02g51280	-0.583643	3.66494	7.4626	0.00629941	0.022882	TCP-domain protein, putative, expressed	GO:0009739	response to gibberellin stimulus	P	Response
LOC_Os12g07480	-0.804878	3.54829	16.536	4.77339e-05	0.000333119	TCP family transcription factor, putative, expressed	GO:0009739	response to gibberellin stimulus	P	Response
LOC_Os02g16540	-0.340529	5.11613	6.54201	0.0105356	0.0350619	WRKY39, expressed	GO:0009739	response to gibberellin stimulus	P	Response
LOC_Os06g30860	-1.78091	2.4596	49.275	2.22485e-12	5.47811e-11	WRKY31, expressed	GO:0009739	response to gibberellin stimulus	P	Response
LOC_Os04g51680	-0.603001	2.64635	8.07379	0.00449101	0.0173025	expressed protein	GO:0009739	response to gibberellin stimulus	P	Response
LOC_Os08g38460	-0.480053	3.79233	5.93144	0.0148731	0.046458	zinc finger, C3HC4 type domain containing protein, expressed	GO:0009739	response to gibberellin stimulus	P	Response
LOC_Os05g51160	-0.762333	4.10895	16.3256	5.33397e-05	0.000366715	Myb transcription factor, putative, expressed	GO:0009739	response to gibberellin stimulus	P	Response
LOC_Os07g05570	-0.769127	6.56378	30.9098	2.70307e-08	3.71906e-07	ERD4 protein, putative, expressed	GO:0009739	response to gibberellin stimulus	P	Response
LOC_Os09g30160	-0.700371	4.58806	17.1388	3.47444e-05	0.000250164	zinc finger, C3HC4 type domain containing protein, expressed	GO:0009739	response to gibberellin stimulus	P	Response
LOC_Os01g52410	-1.65967	4.27243	116.79	3.19168e-27	3.13999e-25	myb-like DNA-binding domain containing protein, putative, expressed	GO:0009739	response to gibberellin stimulus	P	Response
LOC_Os01g43550	-1.26039	2.34885	26.3949	2.78279e-07	3.14618e-06	WRKY12, expressed	GO:0009739	response to gibberellin stimulus	P	Response
LOC_Os03g49990	-0.664076	8.22179	23.974	9.76435e-07	9.91327e-06	GRAS family transcription factor domain containing protein, expressed	GO:0009740	gibberellic acid mediated signaling pathway	P	Signaling
LOC_Os01g42520	-0.988436	6.97914	48.9253	2.65904e-12	6.48969e-11	expressed protein	GO:0009740	gibberellic acid mediated signaling pathway	P	Signaling
LOC_Os04g41759	-0.862078	1.88707	8.93187	0.00280237	0.011666	expressed protein	GO:0009740	gibberellic acid mediated signaling pathway	P	Signaling
LOC_Os04g41770	-1.75943	1.79962	40.751	1.72914e-10	3.3029e-09	expressed protein	GO:0009740	gibberellic acid mediated signaling pathway	P	Signaling
LOC_Os09g28750	-1.03787	2.8993	27.0179	2.01578e-07	2.34654e-06	gibberellin receptor GID1L2, putative, expressed	GO:0016020	membrane	C	Signaling
LOC_Os03g30530	-0.635048	4.45115	21.4596	3.61356e-06	3.22796e-05	expressed protein	GO:0009740	gibberellic acid mediated signaling pathway	P	Signaling
LOC_Os07g44910	-0.75466	1.30296	6.20721	0.0127231	0.0409267	gibberellin receptor GID1L2, putative, expressed	GO:0008152	metabolic process	P	Signaling
LOC_Os08g37060	-0.650719	6.32184	23.6264	1.16969e-06	1.1678e-05	gibberellin receptor GID1L2, putative, expressed	GO:0008152	metabolic process	P	Signaling
LOC_Os07g44890	-1.21185	1.84321	10.337	0.00130392	0.00610471	gibberellin receptor GID1L2, putative, expressed	GO:0008152	metabolic process	P	Signaling
LOC_Os09g28280	-1.0059	2.40279	21.5652	3.41997e-06	3.07853e-05	gibberellin receptor GID1L2, putative, expressed	GO:0008152	metabolic process	P	Signaling
LOC_Os09g28730	-0.500489	3.12374	7.71184	0.00548597	0.020408	gibberellin receptor GID1L2, putative, expressed	GO:0008152	metabolic process	P	Signaling
LOC_Os03g14730	-0.61773	3.97611	15.589	7.87099e-05	0.000516387	gibberellin receptor GID1L2, putative, expressed	GO:0008152	metabolic process	P	Signaling
LOC_Os07g06850	-0.826639	1.46521	8.1108	0.00440023	0.0170194	gibberellin receptor GID1L2, putative, expressed	GO:0008152	metabolic process	P	Signaling
LOC_Os07g01860	-0.617266	5.63736	23.7541	1.0946e-06	1.09924e-05	expressed protein	GO:0009740	gibberellic acid mediated signaling pathway	P	Signaling
LOC_Os01g45860	-0.709386	2.12207	7.12451	0.00760372	0.0267375	GRAS family transcription factor domain containing protein, expressed	GO:0009740	gibberellic acid mediated signaling pathway	P	Signaling
LOC_Os01g03890	-0.848988	2.18757	6.75482	0.00934946	0.031761	DUF260 domain containing protein, putative, expressed	GO:0009740	gibberellic acid mediated signaling pathway	P	Signaling
LOC_Os03g41330	-0.649871	6.66751	21.9351	2.82024e-06	2.58578e-05	DUF260 domain containing protein, putative, expressed	GO:0009740	gibberellic acid mediated signaling pathway	P	Signaling
LOC_Os01g07880	-0.603516	3.89364	9.47144	0.00208696	0.00913774	transcription factor HY5, putative, expressed	GO:0009740	gibberellic acid mediated signaling pathway	P	Signaling
LOC_Os01g49290	-0.336231	8.14863	5.93965	0.014804	0.0462942	WD repeat-containing protein, putative, expressed	GO:0010476	gibberellin mediated signaling pathway	P	Signaling

## Sheet: CK up
genes	logFC	logCPM	LR	PValue	FDR	NameLOC	GO	DescGO	SubOnt	category
LOC_Os04g43840	1.37069	2.6584	30.9793	2.60794e-08	3.59708e-07	possible lysine decarboxylase domain containing protein, expressed	GO:0009691	cytokinin biosynthetic process	P	biosynthesis
LOC_Os03g64070	0.651093	3.60929	9.26947	0.00233005	0.0100225	uncharacterized protein PA4923, putative, expressed	GO:0009691	cytokinin biosynthetic process	P	biosynthesis
LOC_Os05g31040	0.543924	2.72467	6.59639	0.0102186	0.0342323	cytokinin dehydrogenase precursor, putative, expressed	GO:0009690	cytokinin metabolic process	P	catabolism
LOC_Os10g34230	0.499627	4.09205	12.5978	0.000386196	0.0021051	cytokinin dehydrogenase precursor, putative, expressed	GO:0009690	cytokinin metabolic process	P	catabolism
LOC_Os02g51930	2.96951	3.35428	91.5011	1.11528e-21	7.10522e-20	cytokinin-O-glucosyltransferase 2, putative, expressed	GO:0016020	membrane	C	conjugation
LOC_Os02g11130	1.63007	1.15552	23.7574	1.09274e-06	1.09788e-05	cytokinin-O-glucosyltransferase 3, putative, expressed	GO:0008152	metabolic process	P	conjugation
LOC_Os02g36810	1.48886	1.66552	16.8621	4.01969e-05	0.000285357	cytokinin-O-glucosyltransferase 2, putative, expressed	GO:0008152	metabolic process	P	conjugation
LOC_Os02g51910	1.3427	3.66601	50.0701	1.4835e-12	3.74395e-11	cytokinin-O-glucosyltransferase 2, putative, expressed	GO:0030915	Smc5-Smc6 complex	C	conjugation
LOC_Os11g25454	1.09051	3.79984	42.1784	8.33131e-11	1.65539e-09	cytokinin-N-glucosyltransferase 1, putative, expressed	GO:0016020	membrane	C	conjugation
LOC_Os07g13810	0.790614	2.66648	10.2178	0.00139093	0.00645903	cytokinin-N-glucosyltransferase 1, putative, expressed	GO:0008152	metabolic process	P	conjugation
LOC_Os12g19030	0.560304	6.56771	22.2741	2.36375e-06	2.19714e-05	copine, putative, expressed	GO:0009690	cytokinin metabolic process	P	metabolism
LOC_Os04g12140	0.400055	4.39411	8.35516	0.00384595	0.0151266	expressed protein	GO:0009690	cytokinin metabolic process	P	metabolism
LOC_Os07g49460	0.494244	6.07793	17.2905	3.20794e-05	0.000233013	response regulator receiver domain containing protein, expressed	GO:0006355	regulation of transcription, DNA-dependent	P	response
LOC_Os05g24160	0.455094	4.59441	11.2773	0.00078461	0.00392023	double-stranded RNA binding motif containing protein, expressed	GO:0009735	response to cytokinin stimulus	P	response
LOC_Os01g67770	0.449418	5.95574	14.8006	0.000119497	0.000750745	two-component response regulator, putative, expressed	GO:0006355	regulation of transcription, DNA-dependent	P	response
LOC_Os09g36220	0.437516	5.20984	13.1221	0.00029183	0.00164684	response regulator receiver domain containing protein, expressed	GO:0006355	regulation of transcription, DNA-dependent	P	response
LOC_Os11g05930	0.355926	6.06062	9.27866	0.00231839	0.00998393	response regulator receiver domain containing protein, expressed	GO:0006355	regulation of transcription, DNA-dependent	P	response
LOC_Os02g55320	0.263853	6.22027	5.78962	0.0161211	0.0496724	two-component response regulator, putative, expressed	GO:0006355	regulation of transcription, DNA-dependent	P	response
LOC_Os04g51990	1.27696	2.75644	23.8523	1.04015e-06	1.05098e-05	transferase family domain containing protein, expressed	GO:0009736	cytokinin mediated signaling pathway	P	Signaling
LOC_Os05g09410	1.20119	0.460894	9.44647	0.00211556	0.00925016	histidine-containing phosphotransfer protein 4, putative, expressed	GO:0080036	regulation of cytokinin mediated signaling pathway	P	Signaling
LOC_Os05g44570	0.917379	2.99513	23.2534	1.42002e-06	1.38416e-05	histidine-containing phosphotransfer protein, putative, expressed	GO:0080036	regulation of cytokinin mediated signaling pathway	P	Signaling
LOC_Os01g54050	0.635681	3.41291	13.3697	0.000255718	0.00146537	histidine-containing phosphotransfer protein, putative, expressed	GO:0080036	regulation of cytokinin mediated signaling pathway	P	Signaling
LOC_Os12g04500	0.463328	3.13147	6.68035	0.00974814	0.0328743	response regulator receiver domain containing protein, expressed	GO:0006355	regulation of transcription, DNA-dependent	P	Signaling
LOC_Os03g20900	0.444736	4.46529	9.36356	0.00221342	0.00961008	Myb transcription factor, putative, expressed	GO:0009736	cytokinin mediated signaling pathway	P	Signaling
LOC_Os07g48596	0.439597	3.52584	7.16087	0.00745111	0.0263174	Myb transcription factor, putative, expressed	GO:0009736	cytokinin mediated signaling pathway	P	Signaling

## Sheet: CK down
genes	logFC	logCPM	LR	PValue	FDR	NameLOC	GO	DescGO	SubOnt	category
LOC_Os05g51390	-0.842734	1.22964	6.85406	0.00884402	0.0303344	uncharacterized protein PA4923, putative, expressed	GO:0009691	cytokinin biosynthetic process	P	biosynthesis
LOC_Os01g51210	-1.63412	5.19227	170.586	5.51158e-39	9.72574e-37	uncharacterized protein PA4923, putative, expressed	GO:0009691	cytokinin biosynthetic process	P	biosynthesis
LOC_Os03g01880	-0.690882	3.47537	13.1046	0.000294574	0.00166022	possible lysine decarboxylase domain containing protein, expressed	GO:0009691	cytokinin biosynthetic process	P	biosynthesis
LOC_Os05g43860	-0.57374	2.05974	6.2216	0.0126201	0.0406491	expressed protein	GO:0009691	cytokinin biosynthetic process	P	biosynthesis
LOC_Os01g09260	-1.79566	2.67611	60.7585	6.45246e-15	2.19029e-13	cytokinin dehydrogenase precursor, putative, expressed	GO:0009690	cytokinin metabolic process	P	conjugation
LOC_Os02g51900	-0.564394	2.79331	8.42728	0.00369633	0.0146209	cytokinin-O-glucosyltransferase 2, putative, expressed	GO:0008152	metabolic process	P	conjugation
LOC_Os08g04130	-1.55097	4.62337	99.5587	1.90432e-23	1.41136e-21	copine-6, putative, expressed	GO:0009690	cytokinin metabolic process	P	metabolism
LOC_Os01g68060	-0.504382	6.33562	14.7145	0.000125081	0.000780754	copine, putative, expressed	GO:0009690	cytokinin metabolic process	P	metabolism
LOC_Os06g12230	-0.77483	3.91701	24.6717	6.79768e-07	7.13933e-06	TCP-domain protein, putative, expressed	GO:0009735	response to cytokinin stimulus	P	response
LOC_Os02g51280	-0.583643	3.66494	7.4626	0.00629941	0.022882	TCP-domain protein, putative, expressed	GO:0009735	response to cytokinin stimulus	P	response
LOC_Os12g07480	-0.804878	3.54829	16.536	4.77339e-05	0.000333119	TCP family transcription factor, putative, expressed	GO:0009735	response to cytokinin stimulus	P	response
LOC_Os12g10750	-0.836854	1.63382	7.71971	0.00546211	0.0203357	ARGOS, putative, expressed	GO:0071368	cellular response to cytokinin stimulus	P	response
LOC_Os08g02180	-0.780431	1.94502	7.11683	0.00763636	0.0268268	expressed protein	GO:0071368	cellular response to cytokinin stimulus	P	response
LOC_Os11g14190	-0.534691	5.59121	19.8541	8.35816e-06	6.83721e-05	ARGOS, putative, expressed	GO:0071368	cellular response to cytokinin stimulus	P	response
LOC_Os03g12350	-0.322571	6.82598	7.40387	0.00650837	0.0235059	two-component response regulator, putative, expressed	GO:0006355	regulation of transcription, DNA-dependent	P	Signaling
LOC_Os03g63650	-0.767422	0.632705	6.11437	0.0134087	0.0427181	brevis radix, putative, expressed	GO:0009736	cytokinin mediated signaling pathway	P	signaling
LOC_Os08g33750	-0.456196	5.93355	8.66839	0.00323777	0.0131151	myb-like DNA-binding domain containing protein, expressed	GO:0009736	cytokinin mediated signaling pathway	P	signaling
LOC_Os11g36340	-0.576184	6.40384	21.3036	3.92001e-06	3.46965e-05	lymphoid organ expressed yellow head virus receptor protein, putative, expressed	GO:0009736	cytokinin mediated signaling pathway	P	signaling
LOC_Os04g51172	-0.802476	1.4561	7.8269	0.00514743	0.0193679	Disease resistance/zinc finger/chromosome condensation-like region protein, putative, expressed	GO:0009736	cytokinin mediated signaling pathway	P	signaling

## Sheet: IAA up
genes	logFC	logCPM	LR	PValue	FDR	NameLOC	GO	DescGO	SubOnt	category
LOC_Os01g52550	0.837571	4.96655	34.5008	4.26069e-09	6.5604e-08	ABC transporter, ATP-binding protein, putative, expressed	GO:0010541	acropetal auxin transport	P	response
LOC_Os08g24790	0.718091	4.77083	19.011	1.29965e-05	0.000102397	AIR12, putative, expressed	GO:0009733	response to auxin stimulus	P	response
LOC_Os09g26880	0.615499	6.97108	28.4829	9.45287e-08	1.17416e-06	aldehyde dehydrogenase, putative, expressed	GO:0009733	response to auxin stimulus	P	response
LOC_Os10g04860	1.86461	5.84206	111.269	5.1671e-26	4.67013e-24	aldehyde oxidase, putative, expressed	GO:0009851	auxin biosynthetic process	P	biosynthesis
LOC_Os04g02754	0.942833	4.56272	26.1036	3.23582e-07	3.61534e-06	amidase family protein, putative, expressed	GO:0009684	indoleacetic acid biosynthetic process	P	biosynthesis
LOC_Os03g44150	1.03908	4.71385	62.4878	2.68103e-15	9.59905e-14	aminotransferase, putative, expressed	GO:0009733	response to auxin stimulus	P	response
LOC_Os09g31478	2.21035	4.85353	159.638	1.35766e-36	2.08181e-34	auxin efflux carrier component, putative, expressed	GO:0004674	protein serine/threonine kinase activity	F	response
LOC_Os09g32770	1.46129	1.58843	21.6596	3.25568e-06	2.94735e-05	auxin efflux carrier component, putative, expressed	GO:0055085	transmembrane transport	P	Response
LOC_Os01g45550	2.07975	1.54541	50.8792	9.82268e-13	2.53068e-11	auxin efflux carrier component, putative, expressed	GO:0055085	transmembrane transport	P	response
LOC_Os08g40900	0.428798	7.08606	13.5936	0.000226953	0.00131993	auxin response factor, putative, expressed	GO:0006355	regulation of transcription, DNA-dependent	P	Response
LOC_Os04g43910	0.338674	5.37706	6.00282	0.014283	0.0450196	auxin response factor, putative, expressed	GO:0006355	regulation of transcription, DNA-dependent	P	response
LOC_Os09g29940	0.741482	4.10695	20.5074	5.94008e-06	5.03514e-05	auxin-independent growth promoter protein, putative, expressed	GO:0010267	production of ta-siRNAs involved in RNA interference	P	Regulation
LOC_Os01g36580	1.26129	1.94348	25.8423	3.70471e-07	4.09397e-06	auxin-induced protein 5NG4, putative, expressed	GO:0016020	membrane	C	response
LOC_Os09g25770	0.725265	6.03828	19.472	1.02085e-05	8.23268e-05	auxin-induced protein 5NG4, putative, expressed	GO:0016020	membrane	C	response
LOC_Os09g26620	0.784466	6.98638	31.2658	2.25013e-08	3.13467e-07	auxin-repressed protein, putative, expressed	GO:0005634	nucleus	C	response
LOC_Os08g35190	0.50127	6.18158	11.3127	0.000769805	0.00385318	auxin-repressed protein, putative, expressed	GO:0032880	regulation of protein localization	P	response
LOC_Os01g52514	2.52743	1.61747	45.0505	1.92017e-11	4.2062e-10	B3 DNA binding domain containing protein, expressed	GO:0009734	auxin mediated signaling pathway	P	Signaling
LOC_Os03g06850	0.838941	4.20049	20.3566	6.42711e-06	5.41699e-05	B3 DNA binding domain containing protein, expressed	GO:0009734	auxin mediated signaling pathway	P	Signaling
LOC_Os12g19030	0.560304	6.56771	22.2741	2.36375e-06	2.19714e-05	copine, putative, expressed	GO:0009850	auxin metabolic process	P	metabolism
LOC_Os05g24160	0.455094	4.59441	11.2773	0.00078461	0.00392023	double-stranded RNA binding motif containing protein, expressed	GO:0009733	response to auxin stimulus	P	response
LOC_Os03g53990	0.797736	3.55422	22.887	1.71808e-06	1.64797e-05	expressed protein	GO:0010540	basipetal auxin transport	P	response
LOC_Os06g49000	0.613826	4.47222	18.388	1.80191e-05	0.000138389	expressed protein	GO:0009684	indoleacetic acid biosynthetic process	P	biosynthesis
LOC_Os04g33450	0.48581	6.24243	15.5788	7.91379e-05	0.000518583	expressed protein	GO:0009733	response to auxin stimulus	P	response
LOC_Os02g46710	0.476452	6.3683	12.0526	0.000517193	0.00272528	expressed protein	GO:0009734	auxin mediated signaling pathway	P	Signaling
LOC_Os06g02540	0.86587	6.78888	55.3739	9.96522e-14	2.86632e-12	expressed protein	GO:0009733	response to auxin stimulus	P	response
LOC_Os10g41060	0.506324	4.65102	11.6807	0.000631509	0.00324347	expressed protein	GO:0009733	response to auxin stimulus	P	response
LOC_Os08g09870	0.538405	4.23608	10.9158	0.000953461	0.0046602	expressed protein	GO:0009684	indoleacetic acid biosynthetic process	P	biosynthesis
LOC_Os05g08830	2.01113	0.568441	22.4089	2.20352e-06	2.06461e-05	expressed protein	GO:0009684	indoleacetic acid biosynthetic process	P	biosynthesis
LOC_Os05g08090	0.438439	5.62305	13.8522	0.000197761	0.00117098	expressed protein	GO:0009733	response to auxin stimulus	P	response
LOC_Os01g72130	0.741162	5.77881	12.5149	0.000403728	0.00219313	glutathione S-transferase, putative, expressed	GO:0009734	auxin mediated signaling pathway	P	Signaling
LOC_Os01g72150	1.36468	4.03199	53.7243	2.30696e-13	6.31686e-12	glutathione S-transferase, putative, expressed	GO:0009734	auxin mediated signaling pathway	P	Signaling
LOC_Os01g72160	1.75942	1.74742	35.433	2.63982e-09	4.1954e-08	glutathione S-transferase, putative, expressed	GO:0009734	auxin mediated signaling pathway	P	Signaling
LOC_Os01g72140	0.468111	8.22218	7.40364	0.00650922	0.0235059	glutathione S-transferase, putative, expressed	GO:0009734	auxin mediated signaling pathway	P	Signaling
LOC_Os03g57200	0.748892	5.01804	21.2923	3.94313e-06	3.48872e-05	glutathione S-transferase, putative, expressed	GO:0009734	auxin mediated signaling pathway	P	Signaling
LOC_Os03g39850	3.05539	0.978207	53.6063	2.4497e-13	6.69124e-12	glutathione S-transferase, putative, expressed	GO:0009734	auxin mediated signaling pathway	P	Signaling
LOC_Os01g72120	0.566307	3.74132	10.8736	0.000975445	0.00475094	glutathione S-transferase, putative, expressed	GO:0009734	auxin mediated signaling pathway	P	Signaling
LOC_Os07g28480	2.17487	1.75177	47.1985	6.41502e-12	1.50614e-10	glutathione S-transferase, putative, expressed	GO:0009734	auxin mediated signaling pathway	P	Signaling
LOC_Os09g20220	2.3164	0.951432	31.9632	1.5712e-08	2.2365e-07	glutathione S-transferase, putative, expressed	GO:0009734	auxin mediated signaling pathway	P	Signaling
LOC_Os05g34150	1.17986	4.65471	30.3727	3.56509e-08	4.80984e-07	glutathione S-transferase, putative, expressed	GO:0009734	auxin mediated signaling pathway	P	Signaling
LOC_Os02g07340	0.591329	5.4733	20.2869	6.66547e-06	5.59245e-05	HEAT repeat family protein, putative, expressed	GO:0009733	response to auxin stimulus	P	response
LOC_Os06g39140	0.375295	5.27416	7.25707	0.00706226	0.0251437	hemoglobin-like protein HbO, putative, expressed	GO:0009733	response to auxin stimulus	P	response
LOC_Os11g06020	0.680739	5.06325	18.1735	2.01663e-05	0.000153291	homeobox domain containing protein, expressed	GO:0009733	response to auxin stimulus	P	response
LOC_Os04g44110	0.298976	5.32971	6.19148	0.0128367	0.0411908	hydrolase, putative, expressed	GO:0009850	auxin metabolic process	P	metabolism
LOC_Os01g26120	1.03939	0.922538	11.5647	0.000672143	0.00342526	membrane associated DUF588 domain containing protein, putative, expressed	GO:0009733	response to auxin stimulus	P	response
LOC_Os08g06110	0.374987	7.28589	6.61531	0.0101106	0.0339216	MYB family transcription factor, putative, expressed	GO:0009733	response to auxin stimulus	P	response
LOC_Os02g51799	0.595464	2.60871	8.69431	0.00319204	0.0129724	MYB family transcription factor, putative, expressed	GO:0009733	response to auxin stimulus	P	response
LOC_Os08g33660	0.559133	2.70577	6.68091	0.0097451	0.032869	MYB family transcription factor, putative, expressed	GO:0009733	response to auxin stimulus	P	response
LOC_Os08g05510	0.601372	5.10427	21.9576	2.78742e-06	2.56265e-05	MYB family transcription factor, putative, expressed	GO:0009733	response to auxin stimulus	P	response
LOC_Os01g09640	0.836506	4.67051	35.3888	2.70038e-09	4.28248e-08	Myb transcription factor, putative, expressed	GO:0009733	response to auxin stimulus	P	response
LOC_Os01g41900	0.499528	5.62654	6.30959	0.0120086	0.0390751	Myb transcription factor, putative, expressed	GO:0009733	response to auxin stimulus	P	response
LOC_Os01g09280	1.13027	4.22927	54.1746	1.83447e-13	5.10483e-12	myb-related transcription activator, putative, expressed	GO:0009733	response to auxin stimulus	P	response
LOC_Os06g06050	0.539885	6.05944	16.6421	4.51382e-05	0.000317294	OsFBL27 - F-box domain and LRR containing protein, expressed	GO:0009926	auxin polar transport	P	response
LOC_Os01g69940	0.319592	5.84939	7.03786	0.00798044	0.0278026	OsFBX32 - F-box domain containing protein, expressed	GO:0010928	regulation of auxin mediated signaling pathway	P	Signaling
LOC_Os07g40290	0.359736	5.11411	6.59015	0.0102545	0.0343266	OsGH3.8 - Probable indole-3-acetic acid-amido synthetase, expressed	GO:0009733	response to auxin stimulus	P	conjugation
LOC_Os05g14180	0.338487	8.02493	8.04899	0.0045529	0.0174925	OsIAA17 - Auxin-responsive Aux/IAA gene family member, expressed	GO:0009734	auxin mediated signaling pathway	P	Signaling
LOC_Os08g01780	0.642978	3.17374	13.2228	0.000276564	0.00157026	OsIAA25 - Auxin-responsive Aux/IAA gene family member, expressed	GO:0009734	auxin mediated signaling pathway	P	Signaling
LOC_Os02g13520	0.572296	5.05013	16.3572	5.24553e-05	0.000361753	OsIAA7 - Auxin-responsive Aux/IAA gene family member, expressed	GO:0009734	auxin mediated signaling pathway	P	Signaling
LOC_Os02g49160	1.01583	0.700779	9.63329	0.00191082	0.00847163	OsIAA8 - Auxin-responsive Aux/IAA gene family member, expressed	GO:0009734	auxin mediated signaling pathway	P	Signaling
LOC_Os09g37330	1.26093	0.632654	11.068	0.000878313	0.00433579	OsSAUR39 - Auxin-responsive SAUR gene family member, expressed	GO:0006457	protein folding	P	response
LOC_Os04g27060	3.90231	3.97605	253.073	5.55263e-57	1.73883e-54	oxidoreductase, aldo/keto reductase family protein, putative, expressed	GO:0009734	auxin mediated signaling pathway	P	Signaling
LOC_Os04g26920	1.26487	1.39605	17.1663	3.42463e-05	0.00024725	oxidoreductase, aldo/keto reductase family protein, putative, expressed	GO:0009734	auxin mediated signaling pathway	P	Signaling
LOC_Os10g37730	0.374165	6.22785	11.1645	0.000833764	0.00414162	pollen ankyrin, putative, expressed	GO:0009733	response to auxin stimulus	P	response
LOC_Os05g10740	0.495103	4.52148	13.5106	0.00023722	0.00137032	pollen-specific protein SF21, putative, expressed	GO:0060918	auxin transport	P	response
LOC_Os04g43840	1.37069	2.6584	30.9793	2.60794e-08	3.59708e-07	possible lysine decarboxylase domain containing protein, expressed	GO:0009733	response to auxin stimulus	P	response
LOC_Os07g41160	0.576613	4.35901	16.9146	3.90997e-05	0.00027819	protein of unknown function DUF1675 domain containing protein, expressed	GO:0009733	response to auxin stimulus	P	response
LOC_Os12g05050	1.14427	4.01958	56.4787	5.68104e-14	1.69774e-12	stem-specific protein TSJT1, putative, expressed	GO:0009733	response to auxin stimulus	P	response
LOC_Os03g58170	0.544648	2.56445	6.03171	0.0140511	0.0444463	stem-specific protein TSJT1, putative, expressed	GO:0009733	response to auxin stimulus	P	response
LOC_Os02g12750	0.705992	3.12963	10.8736	0.000975443	0.00475094	tetraspanin family protein, putative, expressed	GO:0009734	auxin mediated signaling pathway	P	Signaling
LOC_Os04g51990	1.27696	2.75644	23.8523	1.04015e-06	1.05098e-05	transferase family domain containing protein, expressed	GO:0009734	auxin mediated signaling pathway	P	Signaling
LOC_Os03g64070	0.651093	3.60929	9.26947	0.00233005	0.0100225	uncharacterized protein PA4923, putative, expressed	GO:0009733	response to auxin stimulus	P	response
LOC_Os11g09864	0.761661	2.41821	10.9433	0.000939413	0.00459659	wali7, putative, expressed	GO:0009733	response to auxin stimulus	P	response
LOC_Os07g02060	0.711142	1.82854	7.00571	0.008125	0.0282135	WRKY29, expressed	GO:0009733	response to auxin stimulus	P	response
LOC_Os09g26780	0.607111	2.95372	7.8015	0.00522028	0.0195928	zinc-finger protein, putative, expressed	GO:0009733	response to auxin stimulus	P	response

## Sheet: IAA down
genes	logFC	logCPM	LR	PValue	FDR	NameLOC	GO	DescGO	SubOnt	category
LOC_Os05g41420	-2.39174	5.92501	304.895	2.8276e-68	1.25738e-65	auxin-induced protein 5NG4, putative, expressed	GO:0016020	membrane	C	Response
LOC_Os09g38130	-0.724861	3.60838	12.9629	0.000317731	0.00177543	auxin efflux carrier component, putative, expressed	GO:0055085	transmembrane transport	P	Response
LOC_Os12g40890	-0.739907	7.12875	42.2722	7.94154e-11	1.58788e-09	OsIAA30 - Auxin-responsive Aux/IAA gene family member, expressed	GO:0009734	auxin mediated signaling pathway	P	Signaling
LOC_Os03g53150	-0.629556	7.62248	18.7071	1.52411e-05	0.000118569	OsIAA13 - Auxin-responsive Aux/IAA gene family member, expressed	GO:0009734	auxin mediated signaling pathway	P	Signaling
LOC_Os03g43400	-1.02736	4.63666	54.2747	1.74332e-13	4.86335e-12	OsIAA11 - Auxin-responsive Aux/IAA gene family member, expressed	GO:0009734	auxin mediated signaling pathway	P	Signaling
LOC_Os12g40900	-1.06278	6.84927	87.7426	7.455e-21	4.45577e-19	OsIAA31 - Auxin-responsive Aux/IAA gene family member, expressed	GO:0009734	auxin mediated signaling pathway	P	Signaling
LOC_Os01g48444	-0.322331	5.80064	7.11865	0.0076286	0.0268122	OsIAA5 - Auxin-responsive Aux/IAA gene family member, expressed	GO:0009734	auxin mediated signaling pathway	P	Signaling
LOC_Os01g08320	-0.418948	5.3048	7.47682	0.00624985	0.0227355	OsIAA1 - Auxin-responsive Aux/IAA gene family member, expressed	GO:0009734	auxin mediated signaling pathway	P	Signaling
LOC_Os09g32984	-3.77976	1.03404	88.2998	5.62487e-21	3.40772e-19	auxin responsive protein, putative, expressed	GO:0005634	nucleus	C	Response
LOC_Os03g43410	-1.01722	6.0062	69.0495	9.60238e-17	3.88887e-15	OsIAA12 - Auxin-responsive Aux/IAA gene family member, expressed	GO:0009734	auxin mediated signaling pathway	P	Signaling
LOC_Os01g13030	-0.420729	6.98602	14.0653	0.000176574	0.00106104	OsIAA3 - Auxin-responsive Aux/IAA gene family member, expressed	GO:0009734	auxin mediated signaling pathway	P	Signaling
LOC_Os05g08570	-0.678933	5.92302	27.7733	1.36398e-07	1.6464e-06	OsIAA15 - Auxin-responsive Aux/IAA gene family member, expressed	GO:0009734	auxin mediated signaling pathway	P	Signaling
LOC_Os07g08460	-0.956264	4.99816	44.0658	3.17514e-11	6.71703e-10	OsIAA24 - Auxin-responsive Aux/IAA gene family member, expressed	GO:0009734	auxin mediated signaling pathway	P	Signaling
LOC_Os06g22870	-0.322987	7.41794	8.10617	0.00441147	0.0170523	OsIAA21 - Auxin-responsive Aux/IAA gene family member, expressed	GO:0009734	auxin mediated signaling pathway	P	Signaling
LOC_Os05g48270	-0.34622	6.7358	6.30081	0.0120683	0.0392392	auxin-responsive protein, putative, expressed	GO:0055114	oxidation-reduction process	P	Response
LOC_Os01g48850	-0.471494	6.44421	15.7163	7.35866e-05	0.000486942	auxin-responsive protein, putative, expressed	GO:0055114	oxidation-reduction process	P	Response
LOC_Os02g56120	-1.04504	1.40431	13.5225	0.000235716	0.00136304	OsIAA9 - Auxin-responsive Aux/IAA gene family member, expressed	GO:0009734	auxin mediated signaling pathway	P	Signaling
LOC_Os12g41600	-1.9805	2.39337	60.1206	8.92176e-15	2.93441e-13	OsSAUR57 - Auxin-responsive SAUR gene family member, expressed	GO:0009733	response to auxin stimulus	P	Response
LOC_Os02g50960	-0.340459	7.56349	7.0409	0.00796689	0.0277773	auxin efflux carrier component, putative, expressed	GO:0055085	transmembrane transport	P	Response
LOC_Os06g12610	-0.635517	6.60066	19.7668	8.74892e-06	7.12801e-05	auxin efflux carrier component, putative, expressed	GO:0055085	transmembrane transport	P	Response
LOC_Os01g09670	-1.0162	5.09515	66.1798	4.11615e-16	1.58337e-14	pollen-specific protein SF21, putative, expressed	GO:0060918	auxin transport	P	Response
LOC_Os02g13150	-0.514716	5.71198	17.6666	2.63215e-05	0.000194365	pollen-specific protein SF21, putative, expressed	GO:0060918	auxin transport	P	Response
LOC_Os02g41800	-0.489077	6.12376	14.917	0.000112348	0.000709643	auxin response factor, putative, expressed	GO:0006355	regulation of transcription, DNA-dependent	P	Response
LOC_Os05g01570	-1.36006	3.93427	51.4933	7.1842e-13	1.87682e-11	auxin-induced protein 5NG4, putative, expressed	GO:0016020	membrane	C	Response
LOC_Os03g41350	-0.327721	5.23072	8.1347	0.0043426	0.0168182	BTBN7 - Bric-a-Brac, Tramtrack, Broad Complex BTB domain with non-phototropic hypocotyl 3 NPH3 domain, expressed	GO:0010540	basipetal auxin transport	P	Response
LOC_Os02g35140	-0.399054	7.38068	12.5061	0.000405636	0.00220242	auxin response factor 7, putative, expressed	GO:0009734	auxin mediated signaling pathway	P	Response
LOC_Os05g05180	-0.495141	4.68641	8.75986	0.00307933	0.0125956	OsGH3.6 - Probable indole-3-acetic acid-amido synthetase, expressed	GO:0009733	response to auxin stimulus	P	Response
LOC_Os04g03980	-0.429097	4.81397	7.48488	0.00622192	0.022645	flavin monooxygenase, putative, expressed	GO:0009851	auxin biosynthetic process	P	biosynthesis
LOC_Os11g05050	-0.487221	6.66289	15.9441	6.52406e-05	0.000437575	stem-specific protein TSJT1, putative, expressed	GO:0009733	response to auxin stimulus	P	Response
LOC_Os11g06820	-1.1069	4.53126	38.4437	5.63555e-10	9.87399e-09	transmembrane amino acid transporter protein, putative, expressed	GO:0010328	auxin influx transmembrane transporter activity	F	Response
LOC_Os03g10800	-0.337941	6.0509	9.34914	0.00223091	0.00966712	BTBN4 - Bric-a-Brac, Tramtrack, Broad Complex BTB domain with non-phototropic hypocotyl 3 NPH3 domain, expressed	GO:0010540	basipetal auxin transport	P	Response
LOC_Os05g50890	-0.40325	6.13427	7.31868	0.00682414	0.0244368	OsGH3.5 - Probable indole-3-acetic acid-amido synthetase, expressed	GO:0009733	response to auxin stimulus	P	Response
LOC_Os04g36058	-0.355755	5.64252	7.68445	0.00556987	0.0206814	DUF1771 domain containing protein, putative, expressed	GO:0009734	auxin mediated signaling pathway	P	Signaling
LOC_Os10g05690	-0.848447	5.32987	35.2377	2.91823e-09	4.62135e-08	transmembrane amino acid transporter protein, putative, expressed	GO:0010328	auxin influx transmembrane transporter activity	F	Response
LOC_Os01g68060	-0.504382	6.33562	14.7145	0.000125081	0.000780754	copine, putative, expressed	GO:0009850	auxin metabolic process	P	metabolism
LOC_Os08g44750	-0.619641	6.79175	18.0084	2.19934e-05	0.000165203	auxin-induced protein 5NG4, putative, expressed	GO:0090358	positive regulation of tryptophan metabolic process	P	Response
LOC_Os01g18640	-0.308766	6.69497	6.25744	0.0123673	0.0400137	aminotransferase, putative, expressed	GO:0009684	indoleacetic acid biosynthetic process	P	biosynthesis
LOC_Os01g18660	-0.39994	5.42223	7.04043	0.00796898	0.0277802	aminotransferase, putative, expressed	GO:0009684	indoleacetic acid biosynthetic process	P	biosynthesis
LOC_Os01g67030	-0.583195	4.79834	8.80165	0.00300959	0.0123734	auxin-responsive protein, putative, expressed	GO:0055114	oxidation-reduction process	P	Response
LOC_Os06g17390	-0.336335	6.16163	8.6373	0.00329349	0.0133068	auxin-independent growth promoter protein, putative, expressed	GO:0010267	production of ta-siRNAs involved in RNA interference	P	Response
LOC_Os04g51890	-1.44375	1.75189	28.0672	1.17176e-07	1.42913e-06	OsSAUR20 - Auxin-responsive SAUR gene family member, expressed	GO:0009733	response to auxin stimulus	P	Response
LOC_Os02g02310	-0.49315	3.69939	6.32832	0.0118825	0.0387327	auxin-induced protein 5NG4, putative, expressed	GO:0009834	secondary cell wall biogenesis	P	Response
LOC_Os09g09370	-0.646751	2.65784	9.35233	0.00222702	0.00965677	BTBN18 - Bric-a-Brac, Tramtrack, Broad Complex BTB domain with non-phototropic hypocotyl 3 NPH3 domain, expressed	GO:0010540	basipetal auxin transport	P	Response
LOC_Os06g48850	-0.829066	1.39764	8.34364	0.0038704	0.015212	OsSAUR27 - Auxin-responsive SAUR gene family member, expressed	GO:0009733	response to auxin stimulus	P	Response
LOC_Os02g42990	-1.06571	3.97444	25.9609	3.48407e-07	3.86744e-06	OsSAUR11 - Auxin-responsive SAUR gene family member, expressed	GO:0005634	nucleus	C	Response
LOC_Os02g38120	-0.543725	4.23665	11.6264	0.00065021	0.00332569	BTBN3 - Bric-a-Brac, Tramtrack, Broad Complex BTB domain with non-phototropic hypocotyl 3 NPH3 domain, expressed	GO:0010540	basipetal auxin transport	P	Response
LOC_Os08g41290	-0.469536	5.59605	10.6245	0.00111601	0.00534081	AIR12, putative, expressed	GO:0009733	response to auxin stimulus	P	Response
LOC_Os08g45030	-0.459191	7.13837	8.97117	0.00274273	0.0114606	multidrug resistance protein, putative, expressed	GO:0009733	response to auxin stimulus	P	Response
LOC_Os08g35740	-0.462634	6.56295	15.1398	9.98343e-05	0.000637117	12-oxophytodienoate reductase, putative, expressed	GO:0009733	response to auxin stimulus	P	Response
LOC_Os03g53270	-0.369854	6.36217	9.0697	0.0025988	0.0109622	stem-specific protein TSJT1, putative, expressed	GO:0009733	response to auxin stimulus	P	Response
LOC_Os05g33900	-1.0225	2.8973	21.8046	3.0187e-06	2.75299e-05	auxin-induced protein 5NG4, putative, expressed	GO:0016020	membrane	C	Response
LOC_Os01g72380	-1.14478	5.48546	66.0914	4.30487e-16	1.64741e-14	expressed protein	GO:0009684	indoleacetic acid biosynthetic process	P	biosynthesis
LOC_Os04g38570	-0.330624	6.56828	7.90066	0.00494168	0.0187178	multidrug resistance protein, putative, expressed	GO:0009733	response to auxin stimulus	P	Response
LOC_Os04g54930	-0.502957	7.50262	19.8923	8.19282e-06	6.71926e-05	ABC transporter, ATP-binding protein, putative, expressed	GO:0009733	response to auxin stimulus	P	Response
LOC_Os04g38900	-0.378823	6.45056	7.91694	0.00489742	0.0185723	prohibitin, putative, expressed	GO:0009733	response to auxin stimulus	P	Response
LOC_Os04g40100	-1.67629	0.891254	23.1967	1.46249e-06	1.42306e-05	BTBN11 - Bric-a-Brac, Tramtrack, Broad Complex BTB domain with non-phototropic hypocotyl 3 NPH3 domain, expressed	GO:0010540	basipetal auxin transport	P	Response
LOC_Os10g42280	-0.926353	5.76912	24.7145	6.64804e-07	7.01531e-06	cyclase/dehydrase family protein, putative, expressed	GO:0009684	indoleacetic acid biosynthetic process	P	biosynthesis
LOC_Os01g13070	-0.777386	2.4237	11.2855	0.000781166	0.00390566	expressed protein	GO:0009734	auxin mediated signaling pathway	P	Signaling
LOC_Os09g27050	-1.31764	5.84439	71.4339	2.86704e-17	1.22588e-15	HD domain containing protein, putative, expressed	GO:0009733	response to auxin stimulus	P	Response
LOC_Os12g08810	-0.76139	8.0937	30.5618	3.23401e-08	4.38981e-07	VTC2, putative, expressed	GO:0009733	response to auxin stimulus	P	Response
LOC_Os08g05910	-0.529178	6.70876	12.3109	0.000450325	0.0024115	peptide transporter PTR2, putative, expressed	GO:0009734	auxin mediated signaling pathway	P	Signaling
LOC_Os04g22080	-1.72495	5.78433	45.3027	1.68814e-11	3.73846e-10	retrotransposon protein, putative, unclassified, expressed	GO:0009734	auxin mediated signaling pathway	P	Signaling
LOC_Os03g20500	-0.566463	3.81944	12.3697	0.000436353	0.00234799	OsFBX82 - F-box domain containing protein, expressed	GO:0010541	acropetal auxin transport	P	Response
LOC_Os05g43490	-0.372904	4.80275	8.44066	0.00366923	0.0145448	OsFBX169 - F-box domain containing protein, expressed	GO:0010541	acropetal auxin transport	P	Response
LOC_Os03g63650	-0.767422	0.632705	6.11437	0.0134087	0.0427181	brevis radix, putative, expressed	GO:0009734	auxin mediated signaling pathway	P	Signaling
LOC_Os02g22680	-1.31594	3.48476	52.2829	4.80543e-13	1.27195e-11	integral membrane protein DUF6 containing protein, expressed	GO:0009734	auxin mediated signaling pathway	P	Signaling
LOC_Os10g41870	-0.627538	4.17418	14.0665	0.000176462	0.00106096	expressed protein	GO:0009734	auxin mediated signaling pathway	P	Signaling
LOC_Os05g51390	-0.842734	1.22964	6.85406	0.00884402	0.0303344	uncharacterized protein PA4923, putative, expressed	GO:0009733	response to auxin stimulus	P	Response
LOC_Os06g01860	-1.89156	3.73336	90.5558	1.79829e-21	1.12312e-19	expressed protein	GO:0009734	auxin mediated signaling pathway	P	Signaling
LOC_Os07g10630	-0.369035	5.06627	6.48666	0.0108687	0.0359354	expressed protein	GO:0009733	response to auxin stimulus	P	Response
LOC_Os09g04339	-2.00282	1.7528	33.4077	7.47265e-09	1.11508e-07	expressed protein	GO:0009684	indoleacetic acid biosynthetic process	P	biosynthesis
LOC_Os05g12580	-1.70545	3.75416	74.3618	6.50365e-18	2.99383e-16	expressed protein	GO:0009684	indoleacetic acid biosynthetic process	P	biosynthesis
LOC_Os04g48850	-1.14874	3.28052	34.9609	3.36399e-09	5.27468e-08	aminotransferase, classes I and II, domain containing protein, expressed	GO:0009733	response to auxin stimulus	P	Response
LOC_Os05g48690	-0.594525	5.69302	23.102	1.53632e-06	1.48645e-05	transcription factor like protein, putative, expressed	GO:0009733	response to auxin stimulus	P	Response
LOC_Os05g43860	-0.57374	2.05974	6.2216	0.0126201	0.0406491	expressed protein	GO:0009684	indoleacetic acid biosynthetic process	P	biosynthesis
LOC_Os02g16500	-0.722347	3.19957	15.2249	9.54362e-05	0.000612036	expressed protein	GO:0009684	indoleacetic acid biosynthetic process	P	biosynthesis
LOC_Os04g51172	-0.802476	1.4561	7.8269	0.00514743	0.0193679	Disease resistance/zinc finger/chromosome condensation-like region protein, putative, expressed	GO:0009734	auxin mediated signaling pathway	P	Signaling
LOC_Os01g23440	-1.08724	0.655169	13.1194	0.000292261	0.0016488	expressed protein	GO:0009684	indoleacetic acid biosynthetic process	P	biosynthesis
LOC_Os07g43900	-0.516112	6.71633	20.7096	5.34481e-06	4.57239e-05	protein kinase domain containing protein, expressed	GO:0009733	response to auxin stimulus	P	Response
LOC_Os01g54590	-0.388569	3.8068	5.79539	0.0160682	0.0495439	ras-related protein, putative, expressed	GO:0009733	response to auxin stimulus	P	Response
LOC_Os01g51210	-1.63412	5.19227	170.586	5.51158e-39	9.72574e-37	uncharacterized protein PA4923, putative, expressed	GO:0009733	response to auxin stimulus	P	Response
LOC_Os08g42530	-0.5268	4.65487	14.3303	0.000153375	0.000936337	SFC, putative, expressed	GO:0009733	response to auxin stimulus	P	Response
LOC_Os05g44070	-0.377396	4.7466	7.0594	0.00788505	0.0275741	ras-related protein, putative, expressed	GO:0009733	response to auxin stimulus	P	Response
LOC_Os03g01880	-0.690882	3.47537	13.1046	0.000294574	0.00166022	possible lysine decarboxylase domain containing protein, expressed	GO:0009733	response to auxin stimulus	P	Response
LOC_Os06g02250	-1.07722	3.60712	19.9002	8.15905e-06	6.69404e-05	MYB family transcription factor, putative, expressed	GO:0009733	response to auxin stimulus	P	Response
LOC_Os11g26910	-0.385701	7.46494	11.8076	0.000589882	0.00305793	SKP1-like protein 1B, putative, expressed	GO:0009734	auxin mediated signaling pathway	P	Signaling
LOC_Os01g54480	-0.780198	6.33484	43.4097	4.43993e-11	9.21731e-10	serine/threonine protein kinase, putative, expressed	GO:0009733	response to auxin stimulus	P	Response
LOC_Os03g09880	-2.09779	4.86416	114.64	9.43461e-27	9.04177e-25	AIR12, putative, expressed	GO:0009734	auxin mediated signaling pathway	P	Signaling
LOC_Os05g04820	-0.333329	5.73077	6.81887	0.00901995	0.0308324	MYB family transcription factor, putative, expressed	GO:0009733	response to auxin stimulus	P	Response
LOC_Os10g28320	-0.498139	4.27394	12.6177	0.000382111	0.00208498	oxidoreductase, aldo/keto reductase family protein, putative, expressed	GO:0009734	auxin mediated signaling pathway	P	Signaling
LOC_Os07g39940	-0.934487	3.06086	18.1403	2.05211e-05	0.00015531	helix-loop-helix DNA-binding domain containing protein, expressed	GO:0009733	response to auxin stimulus	P	Response
LOC_Os08g45070	-0.526269	4.76141	11.0711	0.000876827	0.00433117	expressed protein	GO:0009733	response to auxin stimulus	P	Response
LOC_Os12g42980	-1.07975	8.40944	53.0678	3.22238e-13	8.70521e-12	cysteine synthase, putative, expressed	GO:0009684	indoleacetic acid biosynthetic process	P	biosynthesis
LOC_Os08g35210	-0.427289	6.81531	10.3387	0.00130268	0.0061002	ferric reductase, putative, expressed	GO:0009733	response to auxin stimulus	P	Response
LOC_Os12g10750	-0.836854	1.63382	7.71971	0.00546211	0.0203357	ARGOS, putative, expressed	GO:0071365	cellular response to auxin stimulus	P	Response
LOC_Os01g53294	-0.5321	6.67613	13.9446	0.000188281	0.00112111	respiratory burst oxidase protein B, putative, expressed	GO:0009733	response to auxin stimulus	P	Response
LOC_Os05g47650	-0.557863	2.81085	7.72824	0.00543636	0.0202602	B3 DNA binding domain containing protein, expressed	GO:0009734	auxin mediated signaling pathway	P	Signaling
LOC_Os03g44020	-0.73611	2.6039	9.8188	0.00172737	0.00775077	AGC_PVPK_like_kin82y.9 - ACG kinases include homologs to PKA, PKG and PKC, expressed	GO:0009733	response to auxin stimulus	P	Response
LOC_Os01g04800	-2.12485	4.50035	187.49	1.12256e-42	2.33262e-40	B3 DNA binding domain containing protein, expressed	GO:0009734	auxin mediated signaling pathway	P	Signaling
LOC_Os11g14190	-0.534691	5.59121	19.8541	8.35816e-06	6.83721e-05	ARGOS, putative, expressed	GO:0009733	response to auxin stimulus	P	Response
LOC_Os04g58190	-0.418573	4.05821	7.36794	0.00663968	0.0238878	dof zinc finger domain containing protein, putative, expressed	GO:0009733	response to auxin stimulus	P	Response
LOC_Os09g04310	-0.634247	3.61364	9.0876	0.00257349	0.0108781	expressed protein	GO:0009684	indoleacetic acid biosynthetic process	P	biosynthesis
LOC_Os01g04750	-2.5474	0.972528	55.754	8.21323e-14	2.39964e-12	B3 DNA binding domain containing protein, expressed	GO:0009734	auxin mediated signaling pathway	P	Signaling
LOC_Os01g49830	-0.84298	5.15943	28.4768	9.48268e-08	1.17721e-06	B3 DNA binding domain containing protein, expressed	GO:0009734	auxin mediated signaling pathway	P	Signaling
LOC_Os10g33810	-0.510959	3.55541	9.80178	0.00174343	0.0078105	myb-related protein Myb4, putative, expressed	GO:0009733	response to auxin stimulus	P	Response
LOC_Os01g10840	-0.274889	6.16008	6.06669	0.0137755	0.0436737	CGMC_GSK.2 - CGMC includes CDA, MAPK, GSK3, and CLKC kinases, expressed	GO:0009733	response to auxin stimulus	P	Response
LOC_Os05g11730	-0.315603	6.14536	8.08171	0.00447142	0.017245	CGMC_GSK.7 - CGMC includes CDA, MAPK, GSK3, and CLKC kinases, expressed	GO:0009733	response to auxin stimulus	P	Response
LOC_Os02g14130	-0.320117	7.09949	6.28111	0.0122032	0.0396037	CGMC_GSK.4 - CGMC includes CDA, MAPK, GSK3, and CLKC kinases, expressed	GO:0009733	response to auxin stimulus	P	Response
LOC_Os01g43540	-0.481896	8.34889	13.1569	0.000286465	0.00161903	suppressor of G2 allele of SKP1, putative, expressed	GO:0071365	cellular response to auxin stimulus	P	Response
LOC_Os08g02180	-0.780431	1.94502	7.11683	0.00763636	0.0268268	expressed protein	GO:0071365	cellular response to auxin stimulus	P	Response
LOC_Os03g57310	-1.02901	5.10874	34.3534	4.59594e-09	7.05706e-08	syntaxin, putative, expressed	GO:0009733	response to auxin stimulus	P	Response
LOC_Os04g51680	-0.603001	2.64635	8.07379	0.00449101	0.0173025	expressed protein	GO:0009733	response to auxin stimulus	P	Response
LOC_Os05g51160	-0.762333	4.10895	16.3256	5.33397e-05	0.000366715	Myb transcription factor, putative, expressed	GO:0009733	response to auxin stimulus	P	Response
LOC_Os03g08330	-0.991923	4.4913	12.9705	0.000316436	0.00176997	ZIM domain containing protein, putative, expressed	GO:0009733	response to auxin stimulus	P	Response
LOC_Os03g05500	-1.20961	4.76037	59.3775	1.30149e-14	4.18773e-13	DUF260 domain containing protein, putative, expressed	GO:0009733	response to auxin stimulus	P	Response
LOC_Os01g66890	-0.427463	4.16425	7.45528	0.00632505	0.022949	BTBZ1 - Bric-a-Brac, Tramtrack, and Broad Complex BTB domain with TAZ zinc finger and Calmodulin-binding domains, expressed	GO:0009733	response to auxin stimulus	P	Response
LOC_Os11g42940	-1.70406	3.25105	60.1811	8.65184e-15	2.85832e-13	integral membrane protein, putative, expressed	GO:0009733	response to auxin stimulus	P	Response
LOC_Os07g05570	-0.769127	6.56378	30.9098	2.70307e-08	3.71906e-07	ERD4 protein, putative, expressed	GO:0009733	response to auxin stimulus	P	Response
LOC_Os03g09900	-0.50963	7.97981	9.49596	0.00205924	0.00903596	membrane protein, putative, expressed	GO:0009733	response to auxin stimulus	P	Response
LOC_Os05g11990	-0.434263	5.24912	12.0231	0.000525444	0.00276449	TTL1, putative, expressed	GO:0009734	auxin mediated signaling pathway	P	Signaling

## Sheet: BR up
genes	logFC	logCPM	LR	PValue	FDR	NameLOC	GO	DescGO	SubOnt	category
LOC_Os04g53830	1.63362	1.44341	29.1231	6.79217e-08	8.67915e-07	3-beta hydroxysteroid dehydrogenase/isomerase family protein, putative, expressed	GO:0006694	steroid biosynthetic process	P	biosynthesis
LOC_Os01g02020	0.401323	5.27509	10.4379	0.00123456	0.00582661	acetyl-CoA acetyltransferase, cytosolic, putative, expressed	GO:0016126	sterol biosynthetic process	P	biosynthesis
LOC_Os08g35190	0.50127	6.18158	11.3127	0.000769805	0.00385318	auxin-repressed protein, putative, expressed	GO:0009741	response to brassinosteroid stimulus	P	Response
LOC_Os09g26620	0.784466	6.98638	31.2658	2.25013e-08	3.13467e-07	auxin-repressed protein, putative, expressed	GO:0009741	response to brassinosteroid stimulus	P	Response
LOC_Os07g40630	0.504289	3.88253	8.08503	0.00446325	0.0172255	BRASSINOSTEROID INSENSITIVE 1 precursor, putative, expressed	GO:0016310	phosphorylation	P	Signaling
LOC_Os11g31540	4.59916	4.35535	203.437	3.71322e-46	8.42447e-44	BRASSINOSTEROID INSENSITIVE 1-associated receptor kinase 1 precursor, putative, expressed	GO:0016020	membrane	C	Signaling
LOC_Os02g49600	0.389822	4.87425	8.43606	0.00367852	0.0145712	BRASSINOSTEROID INSENSITIVE 1-associated receptor kinase 1 precursor, putative, expressed	GO:0006468	protein phosphorylation	P	Signaling
LOC_Os06g16330	0.518451	5.06932	11.147	0.00084168	0.00417704	BRASSINOSTEROID INSENSITIVE 1-associated receptor kinase 1 precursor, putative, expressed	GO:0006468	protein phosphorylation	P	Signaling
LOC_Os02g14120	0.375093	5.66506	11.6767	0.000632874	0.00324823	BRASSINOSTEROID INSENSITIVE 1-associated receptor kinase 1 precursor, putative, expressed	GO:0006468	protein phosphorylation	P	Signaling
LOC_Os06g16300	1.13508	2.19762	21.0898	4.38255e-06	3.81974e-05	BRASSINOSTEROID INSENSITIVE 1-associated receptor kinase 1 precursor, putative, expressed	GO:0006468	protein phosphorylation	P	Receptor
LOC_Os06g47130	1.10721	1.79336	17.0149	3.70883e-05	0.000264726	C2 domain containing protein, expressed	GO:0016126	sterol biosynthetic process	P	biosynthesis
LOC_Os09g25150	0.704068	5.3401	30.4253	3.46979e-08	4.68981e-07	cinnamoyl-CoA reductase, putative, expressed	GO:0006694	steroid biosynthetic process	P	biosynthesis
LOC_Os03g59290	3.44483	1.79573	86.6364	1.30422e-20	7.59112e-19	C-methyltransferase, putative, expressed	GO:0006694	steroid biosynthetic process	P	biosynthesis
LOC_Os02g04730	0.414313	4.161	7.5547	0.00598537	0.0219674	cycloartenol synthase, putative, expressed	GO:0006694	steroid biosynthetic process	P	biosynthesis
LOC_Os02g04690	0.761562	3.48604	14.514	0.000139119	0.000858259	cycloartenol synthase, putative, expressed	GO:0006694	steroid biosynthetic process	P	biosynthesis
LOC_Os05g34325	0.59562	5.82866	22.5362	2.0622e-06	1.94614e-05	cytochrome P450 51, putative, expressed	GO:0006694	steroid biosynthetic process	P	biosynthesis
LOC_Os03g40540	0.496672	5.81898	12.386	0.000432564	0.00233041	cytochrome P450, putative, expressed	GO:0016132	brassinosteroid biosynthetic process	P	biosynthesis
LOC_Os03g09020	1.19816	3.15971	17.4141	3.00581e-05	0.000219623	dehydrogenase, putative, expressed	GO:0016132	brassinosteroid biosynthetic process	P	biosynthesis
LOC_Os09g04050	1.40236	5.23764	82.9761	8.30501e-20	4.49279e-18	dehydrogenase, putative, expressed	GO:0006694	steroid biosynthetic process	P	biosynthesis
LOC_Os07g42924	0.835779	5.03566	30.0224	4.27076e-08	5.67579e-07	dehydrogenase, putative, expressed	GO:0016132	brassinosteroid biosynthetic process	P	biosynthesis
LOC_Os02g30714	1.1436	3.04691	29.1111	6.83437e-08	8.70954e-07	dehydrogenase/reductase, putative, expressed	GO:0006694	steroid biosynthetic process	P	biosynthesis
LOC_Os09g31514	1.815	0.766439	24.1577	8.87624e-07	9.07376e-06	dihydroflavonol-4-reductase, putative, expressed	GO:0006694	steroid biosynthetic process	P	biosynthesis
LOC_Os01g61230	0.951544	2.0363	12.121	0.000498562	0.00263929	dihydroflavonol-4-reductase, putative, expressed	GO:0006694	steroid biosynthetic process	P	biosynthesis
LOC_Os03g08624	1.72298	1.49816	29.1264	6.78051e-08	8.67421e-07	dihydroflavonol-4-reductase, putative, expressed	GO:0006694	steroid biosynthetic process	P	biosynthesis
LOC_Os01g67010	1.09714	3.43847	28.4734	9.49959e-08	1.17799e-06	expressed protein	GO:0016132	brassinosteroid biosynthetic process	P	biosynthesis
LOC_Os01g43290	1.40795	0.859501	13.955	0.000187236	0.00111519	expressed protein	GO:0006694	steroid biosynthetic process	P	biosynthesis
LOC_Os05g08830	2.01113	0.568441	22.4089	2.20352e-06	2.06461e-05	expressed protein	GO:0016132	brassinosteroid biosynthetic process	P	biosynthesis
LOC_Os01g13610	2.49817	3.69672	23.8433	1.04502e-06	1.05422e-05	isoflavone reductase homolog IRL, putative, expressed	GO:0006694	steroid biosynthetic process	P	biosynthesis
LOC_Os04g53810	2.27394	2.34754	60.2268	8.45336e-15	2.81787e-13	leucoanthocyanidin reductase, putative, expressed	GO:0006694	steroid biosynthetic process	P	biosynthesis
LOC_Os04g26320	3.067	0.169526	39.2552	3.71873e-10	6.74406e-09	mannose-binding lectin, putative, expressed	GO:0016132	brassinosteroid biosynthetic process	P	biosynthesis
LOC_Os12g32970	0.918752	1.66969	9.3914	0.00218006	0.00948746	membrane associated DUF588 domain containing protein, putative, expressed	GO:0009741	response to brassinosteroid stimulus	P	Response
LOC_Os01g26120	1.03939	0.922538	11.5647	0.000672143	0.00342526	membrane associated DUF588 domain containing protein, putative, expressed	GO:0009741	response to brassinosteroid stimulus	P	Response
LOC_Os01g34480	0.778639	6.24654	43.1034	5.19219e-11	1.06991e-09	NAD dependent epimerase/dehydratase family protein, putative, expressed	GO:0006694	steroid biosynthetic process	P	biosynthesis
LOC_Os07g40986	0.559332	4.32519	15.8226	6.95648e-05	0.000463816	NAD dependent epimerase/dehydratase family protein, putative, expressed	GO:0006694	steroid biosynthetic process	P	biosynthesis
LOC_Os06g44170	1.04415	4.10613	23.1593	1.49121e-06	1.44847e-05	NAD dependent epimerase/dehydratase family protein, putative, expressed	GO:0006694	steroid biosynthetic process	P	biosynthesis
LOC_Os03g23980	0.649156	2.63119	10.1543	0.00143968	0.00664381	NAD dependent epimerase/dehydratase family protein, putative, expressed	GO:0006694	steroid biosynthetic process	P	biosynthesis
LOC_Os04g33060	0.559255	3.17325	8.44171	0.00366712	0.014539	NAD dependent epimerase/dehydratase family protein, putative, expressed	GO:0006694	steroid biosynthetic process	P	biosynthesis
LOC_Os07g40290	0.359736	5.11411	6.59015	0.0102545	0.0343266	OsGH3.8 - Probable indole-3-acetic acid-amido synthetase, expressed	GO:0009741	response to brassinosteroid stimulus	P	Response
LOC_Os09g37330	1.26093	0.632654	11.068	0.000878313	0.00433579	OsSAUR39 - Auxin-responsive SAUR gene family member, expressed	GO:0009741	response to brassinosteroid stimulus	P	Response
LOC_Os01g21650	1.61656	0.121409	16.7965	4.16111e-05	0.000294643	plant protein of unknown function domain containing protein, expressed	GO:0009741	response to brassinosteroid stimulus	P	Response
LOC_Os08g42570	1.84645	0.983584	28.7582	8.20011e-08	1.0324e-06	plant protein of unknown function domain containing protein, expressed	GO:0009741	response to brassinosteroid stimulus	P	Response
LOC_Os01g38380	1.13115	0.260708	9.58447	0.0019623	0.00866701	plant protein of unknown function domain containing protein, expressed	GO:0009741	response to brassinosteroid stimulus	P	Response
LOC_Os01g50760	0.467408	4.74889	11.3686	0.000746953	0.00375317	polyprenyl synthetase, putative, expressed	GO:0016126	sterol biosynthetic process	P	biosynthesis
LOC_Os01g50050	0.921406	2.53739	19.0527	1.27158e-05	0.000100613	polyprenyl synthetase, putative, expressed	GO:0016126	sterol biosynthetic process	P	biosynthesis
LOC_Os04g43840	1.37069	2.6584	30.9793	2.60794e-08	3.59708e-07	possible lysine decarboxylase domain containing protein, expressed	GO:0009741	response to brassinosteroid stimulus	P	Response
LOC_Os09g31490	0.503125	4.04196	11.229	0.000805308	0.00401282	reductase, putative, expressed	GO:0006694	steroid biosynthetic process	P	biosynthesis
LOC_Os06g41840	0.740351	4.91723	31.3131	2.19595e-08	3.06304e-07	reductase, putative, expressed	GO:0006694	steroid biosynthetic process	P	biosynthesis
LOC_Os02g16620	0.551524	6.72973	22.5474	2.05024e-06	1.93567e-05	reticulon domain containing protein, putative, expressed	GO:0006694	steroid biosynthetic process	P	biosynthesis
LOC_Os05g47690	0.468105	3.75969	8.86766	0.00290267	0.0120182	reticulon domain containing protein, putative, expressed	GO:0006694	steroid biosynthetic process	P	biosynthesis
LOC_Os08g25380	0.819759	3.67808	23.2782	1.40176e-06	1.36877e-05	serine/threonine-protein kinase BRI1-like 1 precursor, putative, expressed	GO:0009742	brassinosteroid mediated signaling pathway	P	Signaling
LOC_Os07g05370	0.509948	4.15417	11.6771	0.000632753	0.00324823	TKL_IRAK_CrRLK1L-1.15 - The CrRLK1L-1 subfamily has homology to the CrRLK1L homolog, expressed	GO:0009741	response to brassinosteroid stimulus	P	Response
LOC_Os03g64070	0.651093	3.60929	9.26947	0.00233005	0.0100225	uncharacterized protein PA4923, putative, expressed	GO:0009741	response to brassinosteroid stimulus	P	Response
LOC_Os12g40260	2.04331	1.31385	40.1513	2.35036e-10	4.39141e-09	WD-40 repeat family protein, putative, expressed	GO:0009741	response to brassinosteroid stimulus	P	Response
LOC_Os03g42710	2.89273	0.612583	33.2165	8.24488e-09	1.22211e-07	WD-40 repeat family protein, putative, expressed	GO:0009741	response to brassinosteroid stimulus	P	Response

## Sheet: BR down
genes	logFC	logCPM	LR	PValue	FDR	NameLOC	GO	DescGO	SubOnt	category
LOC_Os08g33440	-0.487263	6.02527	15.9385	6.54342e-05	0.000438741	2-oxo acid dehydrogenases acyltransferase domain containing protein, expressed	GO:0016132	brassinosteroid biosynthetic process	P	biosynthesis
LOC_Os12g08170	-0.385853	5.26058	9.72774	0.00181508	0.00808908	2-oxo acid dehydrogenases acyltransferase domain containing protein, expressed	GO:0016132	brassinosteroid biosynthetic process	P	biosynthesis
LOC_Os09g31970	-0.574981	7.14563	24.9472	5.89232e-07	6.28032e-06	3-hydroxy-3-methylglutaryl-coenzyme A reductase, putative, expressed	GO:0016126	sterol biosynthetic process	P	biosynthesis
LOC_Os09g07830	-0.346768	7.42099	9.48489	0.00207171	0.00908045	acetyl-CoA acetyltransferase, cytosolic, putative, expressed	GO:0016126	sterol biosynthetic process	P	biosynthesis
LOC_Os06g11800	-0.451195	8.19278	13.9581	0.000186934	0.00111369	annexin, putative, expressed	GO:0016126	sterol biosynthetic process	P	biosynthesis
LOC_Os12g10750	-0.836854	1.63382	7.71971	0.00546211	0.0203357	ARGOS, putative, expressed	GO:0009742	brassinosteroid mediated signaling pathway	P	Signaling
LOC_Os11g14190	-0.534691	5.59121	19.8541	8.35816e-06	6.83721e-05	ARGOS, putative, expressed	GO:0009742	brassinosteroid mediated signaling pathway	P	Signaling
LOC_Os09g20630	-0.568513	5.356	22.9544	1.6589e-06	1.59464e-05	ASC1, putative, expressed	GO:0016126	sterol biosynthetic process	P	biosynthesis
LOC_Os04g58820	-2.24391	0.672058	46.7884	7.9082e-12	1.8202e-10	ATOFP18/OFP18, putative, expressed	GO:0009741	response to brassinosteroid stimulus	P	Response
LOC_Os01g67030	-0.583195	4.79834	8.80165	0.00300959	0.0123734	auxin-responsive protein, putative, expressed	GO:0016132	brassinosteroid biosynthetic process	P	biosynthesis
LOC_Os01g49830	-0.84298	5.15943	28.4768	9.48268e-08	1.17721e-06	B3 DNA binding domain containing protein, expressed	GO:0009741	response to brassinosteroid stimulus	P	Response
LOC_Os01g04750	-2.5474	0.972528	55.754	8.21323e-14	2.39964e-12	B3 DNA binding domain containing protein, expressed	GO:0009741	response to brassinosteroid stimulus	P	Response
LOC_Os06g35900	-0.454063	4.59439	12.0066	0.000530125	0.00278319	BES1/BZR1 homolog protein, putative, expressed	GO:0009742	brassinosteroid mediated signaling pathway	P	Signaling
LOC_Os11g25560	-0.55004	5.932	19.9574	7.9188e-06	6.51857e-05	BHLH transcription factor, putative, expressed	GO:0016132	brassinosteroid biosynthetic process	P	biosynthesis
LOC_Os06g20430	-0.356599	4.78032	5.99947	0.0143102	0.045067	BPI/LBP family protein At3g20270 precursor, putative, expressed	GO:0016125	sterol metabolic process	P	metabolism
LOC_Os02g09359	-0.702653	6.2826	26.7042	2.37104e-07	2.72162e-06	BRASSINOSTEROID INSENSITIVE 1-associated receptor kinase 1 precursor, putative, expressed	GO:0006468	protein phosphorylation	P	Signaling
LOC_Os09g25560	-0.542819	4.98389	16.821	4.10767e-05	0.000291045	BT1 family protein, putative, expressed	GO:0016132	brassinosteroid biosynthetic process	P	biosynthesis
LOC_Os01g10840	-0.274889	6.16008	6.06669	0.0137755	0.0436737	CGMC_GSK.2 - CGMC includes CDA, MAPK, GSK3, and CLKC kinases, expressed	GO:0009742	brassinosteroid mediated signaling pathway	P	Signaling
LOC_Os02g14130	-0.320117	7.09949	6.28111	0.0122032	0.0396037	CGMC_GSK.4 - CGMC includes CDA, MAPK, GSK3, and CLKC kinases, expressed	GO:0009742	brassinosteroid mediated signaling pathway	P	Signaling
LOC_Os05g11730	-0.315603	6.14536	8.08171	0.00447142	0.017245	CGMC_GSK.7 - CGMC includes CDA, MAPK, GSK3, and CLKC kinases, expressed	GO:0009742	brassinosteroid mediated signaling pathway	P	Signaling
LOC_Os02g08420	-0.360648	5.04069	8.11703	0.00438513	0.0169652	cinnamoyl CoA reductase, putative, expressed	GO:0006694	steroid biosynthetic process	P	biosynthesis
LOC_Os02g40860	-0.3272	6.68811	8.5401	0.00347407	0.013907	CK1_CaseinKinase_1.5 - CK1 includes the casein kinase 1 kinases, expressed	GO:0009741	response to brassinosteroid stimulus	P	Response
LOC_Os02g56560	-0.367415	7.68999	9.60736	0.001938	0.00857842	CK1_CaseinKinase_1.6 - CK1 includes the casein kinase 1 kinases, expressed	GO:0009741	response to brassinosteroid stimulus	P	Response
LOC_Os04g43490	-0.377586	6.19073	8.89843	0.00285417	0.01185	CK1_CaseinKinase_1.7 - CK1 includes the casein kinase 1 kinases, expressed	GO:0009741	response to brassinosteroid stimulus	P	Response
LOC_Os10g33650	-1.49969	4.06107	87.3047	9.30261e-21	5.53033e-19	CK1_CaseinKinase_1.9 - CK1 includes the casein kinase 1 kinases, expressed	GO:0009741	response to brassinosteroid stimulus	P	Response
LOC_Os03g04340	-0.597957	6.97029	17.0836	3.57694e-05	0.00025663	C-methyltransferase, putative, expressed	GO:0006694	steroid biosynthetic process	P	biosynthesis
LOC_Os11g18366	-1.69602	3.94797	60.2139	8.50889e-15	2.82368e-13	cycloartenol synthase, putative, expressed	GO:0006694	steroid biosynthetic process	P	biosynthesis
LOC_Os08g29669	-0.387927	5.52708	7.51546	0.00611716	0.0223625	cytochrome b5-like Heme/Steroid binding domain containing protein, expressed	GO:0016126	sterol biosynthetic process	P	biosynthesis
LOC_Os02g43360	-0.762289	4.15849	17.1142	3.51983e-05	0.000253023	cytochrome b5-like Heme/Steroid binding domain containing protein, expressed	GO:0016126	sterol biosynthetic process	P	biosynthesis
LOC_Os05g01820	-0.414531	7.45545	13.9827	0.0001845	0.00110184	cytochrome b5-like Heme/Steroid binding domain containing protein, expressed	GO:0016126	sterol biosynthetic process	P	biosynthesis
LOC_Os11g32240	-0.373973	6.90629	9.4606	0.00209933	0.00918467	cytochrome P450 51, putative, expressed	GO:0016126	sterol biosynthetic process	P	biosynthesis
LOC_Os02g11020	-0.452435	5.53235	10.7514	0.00104199	0.00504081	cytochrome P450 72A1, putative, expressed	GO:0016131	brassinosteroid metabolic process	P	metabolism
LOC_Os04g39430	-0.487256	5.25335	16.2844	5.45105e-05	0.000373724	cytochrome P450, putative, expressed	GO:0016132	brassinosteroid biosynthetic process	P	biosynthesis
LOC_Os01g10040	-0.988235	3.42891	28.2288	1.0779e-07	1.32336e-06	cytochrome P450, putative, expressed	GO:0016132	brassinosteroid biosynthetic process	P	biosynthesis
LOC_Os05g11130	-0.671262	5.17782	24.2822	8.32052e-07	8.57665e-06	cytochrome P450, putative, expressed	GO:0016132	brassinosteroid biosynthetic process	P	biosynthesis
LOC_Os01g11340	-0.793433	5.13387	26.2009	3.07679e-07	3.44805e-06	cytochrome P450, putative, expressed	GO:0016126	sterol biosynthetic process	P	biosynthesis
LOC_Os03g12660	-0.410947	6.66219	8.01664	0.00463495	0.0177453	cytochrome P450, putative, expressed	GO:0016132	brassinosteroid biosynthetic process	P	biosynthesis
LOC_Os07g44280	-0.627975	4.5745	16.1313	5.90981e-05	0.000400606	dirigent, putative, expressed	GO:0016132	brassinosteroid biosynthetic process	P	biosynthesis
LOC_Os03g05500	-1.20961	4.76037	59.3775	1.30149e-14	4.18773e-13	DUF260 domain containing protein, putative, expressed	GO:0009741	response to brassinosteroid stimulus	P	Response
LOC_Os11g05770	-0.763862	2.99364	17.8517	2.38811e-05	0.000177821	DUF623 domain containing protein, expressed	GO:0009741	response to brassinosteroid stimulus	P	Response
LOC_Os04g41810	-1.24608	7.47085	84.522	3.79956e-20	2.14415e-18	expressed protein	GO:0016132	brassinosteroid biosynthetic process	P	biosynthesis
LOC_Os05g32440	-0.693429	5.82865	21.5746	3.40324e-06	3.06471e-05	expressed protein	GO:0009741	response to brassinosteroid stimulus	P	Response
LOC_Os05g03150	-0.332296	6.0314	5.79188	0.0161004	0.0496154	expressed protein	GO:0009741	response to brassinosteroid stimulus	P	Response
LOC_Os03g03320	-1.57001	1.69904	21.2844	3.95948e-06	3.5004e-05	expressed protein	GO:0009741	response to brassinosteroid stimulus	P	Response
LOC_Os07g10630	-0.369035	5.06627	6.48666	0.0108687	0.0359354	expressed protein	GO:0009741	response to brassinosteroid stimulus	P	Response
LOC_Os11g09040	-1.13904	2.464	15.3403	8.97785e-05	0.000579094	expressed protein	GO:0016132	brassinosteroid biosynthetic process	P	biosynthesis
LOC_Os02g16500	-0.722347	3.19957	15.2249	9.54362e-05	0.000612036	expressed protein	GO:0016132	brassinosteroid biosynthetic process	P	biosynthesis
LOC_Os05g12580	-1.70545	3.75416	74.3618	6.50365e-18	2.99383e-16	expressed protein	GO:0016132	brassinosteroid biosynthetic process	P	biosynthesis
LOC_Os04g11980	-1.02478	1.87037	9.2088	0.00240855	0.0103063	expressed protein	GO:0043401	steroid hormone mediated signaling pathway	P	Signaling
LOC_Os08g02180	-0.780431	1.94502	7.11683	0.00763636	0.0268268	expressed protein	GO:0009742	brassinosteroid mediated signaling pathway	P	Signaling
LOC_Os09g30486	-0.707646	5.45359	36.6572	1.40838e-09	2.32817e-08	fasciclin domain containing protein, expressed	GO:0016132	brassinosteroid biosynthetic process	P	biosynthesis
LOC_Os04g39600	-3.13884	2.61218	83.0766	7.89332e-20	4.29096e-18	fasciclin domain containing protein, expressed	GO:0016132	brassinosteroid biosynthetic process	P	biosynthesis
LOC_Os09g07350	-1.17516	7.93929	55.4123	9.77209e-14	2.82172e-12	fasciclin-like arabinogalactan protein 8 precursor, putative, expressed	GO:0016126	sterol biosynthetic process	P	biosynthesis
LOC_Os08g23180	-0.80567	8.11183	29.1763	6.60823e-08	8.47332e-07	fasciclin-like arabinogalactan protein 8 precursor, putative, expressed	GO:0016126	sterol biosynthetic process	P	biosynthesis
LOC_Os03g03600	-0.629116	6.9718	22.5147	2.08539e-06	1.96473e-05	fasciclin-like arabinogalactan protein, putative, expressed	GO:0016126	sterol biosynthetic process	P	biosynthesis
LOC_Os10g39810	-0.588108	6.07302	21.9367	2.81788e-06	2.58468e-05	fatty acid hydroxylase, putative, expressed	GO:0006694	steroid biosynthetic process	P	biosynthesis
LOC_Os11g48020	-0.385301	5.97204	12.1185	0.000499229	0.00264157	fatty acid hydroxylase, putative, expressed	GO:0006694	steroid biosynthetic process	P	biosynthesis
LOC_Os04g03980	-0.429097	4.81397	7.48488	0.00622192	0.022645	flavin monooxygenase, putative, expressed	GO:0009742	brassinosteroid mediated signaling pathway	P	Signaling
LOC_Os04g39610	-0.931709	4.06661	28.8671	7.752e-08	9.79864e-07	glycerophosphoryl diester phosphodiesterase family protein, putative, expressed	GO:0016126	sterol biosynthetic process	P	biosynthesis
LOC_Os06g44250	-0.750728	2.55123	11.7899	0.000595538	0.00308437	haemolysin-III, putative, expressed	GO:0016126	sterol biosynthetic process	P	biosynthesis
LOC_Os08g43170	-0.273394	6.22664	5.93286	0.0148611	0.0464402	hydroxymethylglutaryl-CoA synthase, putative, expressed	GO:0006694	steroid biosynthetic process	P	biosynthesis
LOC_Os09g34960	-0.337332	6.54724	9.64494	0.00189874	0.00842477	hydroxymethylglutaryl-CoA synthase, putative, expressed	GO:0006694	steroid biosynthetic process	P	biosynthesis
LOC_Os03g02710	-0.525353	2.75543	6.75795	0.00933307	0.0317247	hydroxymethylglutaryl-CoA synthase, putative, expressed	GO:0006694	steroid biosynthetic process	P	biosynthesis
LOC_Os01g01650	-1.38124	3.22434	62.1562	3.17272e-15	1.12687e-13	isoflavone reductase homolog IRL, putative, expressed	GO:0006694	steroid biosynthetic process	P	biosynthesis
LOC_Os01g01660	-2.68505	4.48709	129.316	5.78396e-30	6.76845e-28	isoflavone reductase, putative, expressed	GO:0006694	steroid biosynthetic process	P	biosynthesis
LOC_Os10g42690	-0.30895	5.39736	6.55411	0.0104642	0.0348869	jmjC domain containing protein, expressed	GO:0009741	response to brassinosteroid stimulus	P	Response
LOC_Os09g20090	-0.589098	6.27772	19.2352	1.15561e-05	9.21587e-05	L-ascorbate oxidase precursor, putative, expressed	GO:0016126	sterol biosynthetic process	P	biosynthesis
LOC_Os11g36340	-0.576184	6.40384	21.3036	3.92001e-06	3.46965e-05	lymphoid organ expressed yellow head virus receptor protein, putative, expressed	GO:0016126	sterol biosynthetic process	P	biosynthesis
LOC_Os05g29990	-0.441123	8.57918	12.8899	0.00033036	0.00183539	NAD dependent epimerase/dehydratase family domain containing protein, expressed	GO:0006694	steroid biosynthetic process	P	biosynthesis
LOC_Os02g48460	-0.327336	4.66455	6.27417	0.012251	0.0397011	NAD dependent epimerase/dehydratase family protein, putative, expressed	GO:0006694	steroid biosynthetic process	P	biosynthesis
LOC_Os07g41050	-1.11121	1.24064	15.0779	0.000103163	0.000656478	NAD dependent epimerase/dehydratase family protein, putative, expressed	GO:0008202	steroid metabolic process	P	metabolism
LOC_Os03g32170	-0.621293	6.76906	22.5581	2.03881e-06	1.9257e-05	NAD dependent epimerase/dehydratase family protein, putative, expressed	GO:0008202	steroid metabolic process	P	metabolism
LOC_Os07g40974	-1.19878	0.620594	10.2264	0.00138448	0.00643201	NAD dependent epimerase/dehydratase family protein, putative, expressed	GO:0006694	steroid biosynthetic process	P	biosynthesis
LOC_Os02g25060	-0.530069	6.77411	19.0839	1.25094e-05	9.91565e-05	NTMC2Type1.2 protein, putative, expressed	GO:0016126	sterol biosynthetic process	P	biosynthesis
LOC_Os09g36770	-0.306684	7.16038	6.28914	0.012148	0.0394592	NTMC2Type1.2 protein, putative, expressed	GO:0016126	sterol biosynthetic process	P	biosynthesis
LOC_Os02g25700	-0.674043	4.39536	19.2429	1.15098e-05	9.18226e-05	O-acyltransferase, putative, expressed	GO:0008202	steroid metabolic process	P	metabolism
LOC_Os05g43490	-0.372904	4.80275	8.44066	0.00366923	0.0145448	OsFBX169 - F-box domain containing protein, expressed	GO:0009741	response to brassinosteroid stimulus	P	Response
LOC_Os02g42990	-1.06571	3.97444	25.9609	3.48407e-07	3.86744e-06	OsSAUR11 - Auxin-responsive SAUR gene family member, expressed	GO:0009741	response to brassinosteroid stimulus	P	Response
LOC_Os02g38440	-0.361489	5.1876	6.71126	0.00958063	0.0324151	oxidoreductase, short chain dehydrogenase/reductase family, putative, expressed	GO:0016126	sterol biosynthetic process	P	biosynthesis
LOC_Os04g40730	-0.611672	3.88538	7.64986	0.00567766	0.0210465	oxidoreductase, short chain dehydrogenase/reductase family, putative, expressed	GO:0016126	sterol biosynthetic process	P	biosynthesis
LOC_Os03g16690	-0.585034	7.97841	25.4097	4.63573e-07	5.04507e-06	oxysterol-binding protein, putative, expressed	GO:0008202	steroid metabolic process	P	metabolism
LOC_Os06g45990	-0.430014	7.69832	15.7029	7.41106e-05	0.000489721	patellin-5, putative, expressed	GO:0016126	sterol biosynthetic process	P	biosynthesis
LOC_Os05g15230	-0.614824	2.16714	5.91268	0.0150323	0.0468713	plant protein of unknown function domain containing protein, expressed	GO:0009741	response to brassinosteroid stimulus	P	Response
LOC_Os04g42650	-0.871218	2.97024	18.8526	1.41222e-05	0.0001106	plant protein of unknown function domain containing protein, expressed	GO:0009741	response to brassinosteroid stimulus	P	Response
LOC_Os11g34090	-1.04297	1.68376	12.8809	0.000331952	0.00184193	plant protein of unknown function domain containing protein, expressed	GO:0009741	response to brassinosteroid stimulus	P	Response
LOC_Os03g19700	-1.20746	2.19746	26.7437	2.32307e-07	2.67207e-06	plant protein of unknown function domain containing protein, expressed	GO:0009741	response to brassinosteroid stimulus	P	Response
LOC_Os08g30520	-0.442139	3.51816	6.11493	0.0134044	0.0427106	plant protein of unknown function domain containing protein, expressed	GO:0009741	response to brassinosteroid stimulus	P	Response
LOC_Os03g06730	-1.23881	3.70803	48.7025	2.97884e-12	7.23383e-11	plant protein of unknown function domain containing protein, expressed	GO:0009741	response to brassinosteroid stimulus	P	Response
LOC_Os10g31240	-0.507586	4.19763	12.1135	0.000500573	0.00264805	plant protein of unknown function domain containing protein, expressed	GO:0009741	response to brassinosteroid stimulus	P	Response
LOC_Os06g06550	-0.687796	2.50577	11.3382	0.00075927	0.00380903	plant protein of unknown function domain containing protein, expressed	GO:0009741	response to brassinosteroid stimulus	P	Response
LOC_Os11g17720	-2.74463	2.6839	102.437	4.45355e-24	3.45018e-22	plant protein of unknown function domain containing protein, expressed	GO:0009741	response to brassinosteroid stimulus	P	Response
LOC_Os03g55120	-0.676776	5.38233	17.6621	2.63833e-05	0.000194692	plastocyanin-like domain containing protein, putative, expressed	GO:0016132	brassinosteroid biosynthetic process	P	biosynthesis
LOC_Os03g01880	-0.690882	3.47537	13.1046	0.000294574	0.00166022	possible lysine decarboxylase domain containing protein, expressed	GO:0009741	response to brassinosteroid stimulus	P	Response
LOC_Os07g43900	-0.516112	6.71633	20.7096	5.34481e-06	4.57239e-05	protein kinase domain containing protein, expressed	GO:0009742	brassinosteroid mediated signaling pathway	P	Signaling
LOC_Os03g61010	-0.605387	5.73399	28.154	1.12035e-07	1.37018e-06	protein kinase family protein, putative, expressed	GO:0009742	brassinosteroid mediated signaling pathway	P	Signaling
LOC_Os03g08880	-0.831348	4.04695	23.3385	1.3585e-06	1.32944e-05	purine permease, putative, expressed	GO:0016126	sterol biosynthetic process	P	biosynthesis
LOC_Os02g44940	-0.818103	5.13933	18.8868	1.3871e-05	0.000108901	RALFL8 - Rapid ALkalinization Factor RALF family protein precursor, expressed	GO:0009741	response to brassinosteroid stimulus	P	Response
LOC_Os04g29920	-1.13304	3.65175	42.9897	5.50298e-11	1.12354e-09	reticulon domain containing protein, putative, expressed	GO:0006694	steroid biosynthetic process	P	biosynthesis
LOC_Os01g12650	-0.46514	7.36714	17.2572	3.26453e-05	0.000236815	reticulon domain containing protein, putative, expressed	GO:0006694	steroid biosynthetic process	P	biosynthesis
LOC_Os07g40130	-0.665829	7.00323	13.6477	0.00022051	0.00128852	retrotransposon protein, putative, Ty3-gypsy subclass, expressed	GO:0016132	brassinosteroid biosynthetic process	P	biosynthesis
LOC_Os05g36050	-0.399534	4.10375	6.88818	0.00867675	0.0298498	serine/threonine-protein kinase, putative, expressed	GO:0009741	response to brassinosteroid stimulus	P	Response
LOC_Os07g32460	-0.417867	5.14855	10.0802	0.00149867	0.00686617	src homology-3 domain protein 3, putative, expressed	GO:0016132	brassinosteroid biosynthetic process	P	biosynthesis
LOC_Os10g36870	-0.287958	5.92955	6.5348	0.0105784	0.0351833	src homology-3 domain protein 3, putative, expressed	GO:0016132	brassinosteroid biosynthetic process	P	biosynthesis
LOC_Os04g45670	-0.284468	5.96192	6.05623	0.0138573	0.0438894	src homology-3 domain protein 3, putative, expressed	GO:0016132	brassinosteroid biosynthetic process	P	biosynthesis
LOC_Os06g10890	-0.553989	5.22159	17.3864	3.04998e-05	0.000222484	sterol carrier protein-2, putative, expressed	GO:0032365	intracellular lipid transport	P	Response
LOC_Os11g38010	-0.924525	5.6472	29.8943	4.56248e-08	6.02388e-07	targeting protein for Xklp2, putative, expressed	GO:0016126	sterol biosynthetic process	P	biosynthesis
LOC_Os03g55210	-2.34623	1.64287	26.5704	2.54104e-07	2.89879e-06	TKL_IRAK_CrRLK1L-1.1 - The CrRLK1L-1 subfamily has homology to the CrRLK1L homolog, expressed	GO:0009742	brassinosteroid mediated signaling pathway	P	Signaling
LOC_Os08g05830	-0.295616	6.40746	7.21926	0.00721253	0.0255885	transaldolase, putative, expressed	GO:0016132	brassinosteroid biosynthetic process	P	biosynthesis
LOC_Os11g06820	-1.1069	4.53126	38.4437	5.63555e-10	9.87399e-09	transmembrane amino acid transporter protein, putative, expressed	GO:0016126	sterol biosynthetic process	P	biosynthesis
LOC_Os10g05690	-0.848447	5.32987	35.2377	2.91823e-09	4.62135e-08	transmembrane amino acid transporter protein, putative, expressed	GO:0016126	sterol biosynthetic process	P	biosynthesis
LOC_Os03g58150	-0.564885	5.97828	23.79	1.07442e-06	1.08093e-05	transmembrane BAX inhibitor motif-containing protein, putative, expressed	GO:0009742	brassinosteroid mediated signaling pathway	P	Signaling
LOC_Os07g08070	-0.692295	6.01275	31.5222	1.9717e-08	2.76792e-07	transmembrane BAX inhibitor motif-containing protein, putative, expressed	GO:0009742	brassinosteroid mediated signaling pathway	P	biosynthesis
LOC_Os05g51390	-0.842734	1.22964	6.85406	0.00884402	0.0303344	uncharacterized protein PA4923, putative, expressed	GO:0009741	response to brassinosteroid stimulus	P	Response
LOC_Os01g51210	-1.63412	5.19227	170.586	5.51158e-39	9.72574e-37	uncharacterized protein PA4923, putative, expressed	GO:0009741	response to brassinosteroid stimulus	P	Response
LOC_Os04g40560	-0.687439	3.51517	7.91303	0.00490799	0.0186092	WD domain, G-beta repeat domain containing protein, expressed	GO:0009741	response to brassinosteroid stimulus	P	Response
LOC_Os06g13140	-0.755077	0.79373	5.87337	0.0153716	0.0477272	WD domain, G-beta repeat domain containing protein, expressed	GO:0009741	response to brassinosteroid stimulus	P	Response
LOC_Os03g15790	-0.603827	3.36786	7.56066	0.00596562	0.0219022	ZOS3-08 - C2H2 zinc finger protein, expressed	GO:0016132	brassinosteroid biosynthetic process	P	biosynthesis

[truncated: 6 more sheets: ET up, ET down, JA up, JA down, SA up, SA down]
